# Supplementary material for: Factors Associated with Perceived Coercion in Adults Receiving Psychiatric Care: A Scoping Review
Source: Healthcare (Basel). 2025 Jul 30;13(15):1868. doi: 10.3390/healthcare13151868 (PMC12345834; doi:10.3390/healthcare13151868)
Supplement: Supplementary file 1 [file healthcare-13-01868-s001.zip]

Archive with 3 entries (3 files):
- healthcare-3752905-Table S3.xlsx
- healthcare-3752905-tableS2 (English).pdf
- Table S1_PRISMA-ScR-Fillable-Checklist_ScR perceived coercion.pdf
