# Supplementary material for: Factors Associated with Perceived Coercion in Adults Receiving Psychiatric Care: A Scoping Review
Source: Healthcare (Basel). 2025 Jul 30;13(15):1868. doi: 10.3390/healthcare13151868 (PMC12345834; doi:10.3390/healthcare13151868)
Supplement: Supplementary file 1 [file healthcare-13-01868-s001.zip › healthcare-3752905-Table S3.xlsx]

## Sheet: Codage
Authors	Date of publication	Country	Type of publication	Goal/objective	Population	Sample size	Care setting	Design	Type of factor	Perceived coercion measure used	Mains findings	Code	Description	Code	Description	Code	Description	Code	Description	Code	Description	Code	Description
Bindman et al.	2005	Angleterre	article de recherche	describe a study of perceived coercion in a representative sample of patients admitted to psychiatric hospital	patients admitted to psychiatric hospital	100	intrashospitalier	quantitatif: prospective cohort design (follow up de 10 mois)	demographic, clinical,previous service use and objective coercion variables (arrest,police involvement in admission, restraint and forcible medication)	Admission Experience Schedule (AES) (simple questionnaire from which a rating of perceived coercion can be derived)	Compulsory admission was strongly associated with perceived coercion,but one-third of voluntary patients felt highly coerced, and two-thirds were not certain they were free to leave hospital. Greater age, less insight, and non-white ethnicity were associated with high perceived coercion	légaux	Compulsory admission was strongly associated with perceived coercion,but one-third of voluntary patients felt highly coerced, and two-thirds were not certain they were free to leave hospital. (1)	sociodémographiques	Greater age, land non-white ethnicity were associated with high perceived coercion (1)	cliniques	less insight was associated with high perceived coercion (1)
Elbogen et al.	2003	États-Unis	article de recherche	to address these questions about multiple forms of leverage in treatment and take preliminary steps to explore the joint effects of OPC and rep payees on perceived coercion in treatment and treatment adherence. (voir dans texte)	patients who had been involuntarily admitted to 1 of 4 hospitals, and who were awaiting discharge on outpatient commitment to 1 of 9 counties in north central North Carolina.	258	externe (communauté)	quantitatif : faisant partie d'un RCT (follow up de 1 an)	outpatient commitment (autorisation judiciaire de soins dans la communauté), representative payeeship (curatelle)	MacArthur Perceived Coercion Scale adapté et validé pour le traitement à l'externe (outpatient) Question pour financial coercion every 4 month	Subjects with OPC or rep payee alone demonstrated no differences in perceived coercion scores compared to subjects with neither treatment mandate. subjects with both OPC and a rep payee scored significantly higher on perceived coercion than subjects with neither subjects with a rep payee alone or with both a rep payee and OPC had elevated perceptions of financial coercion as compared with subject…	légaux	Subjects with OPC or rep payee alone demonstrated no differences in perceived coercion scores compared to subjects with neither treatment mandate. subjects with both OPC and a rep payee scored significantly higher on perceived coercion than subjects with neither (2)	cliniques	among subjects with OPC and rep payee, 70% of nonadherent (adherence to treatment) respondents had high perceived coercion scores, compared with only 53.13% of adherent respondents. Among adherent subjects, 44.44% of those with neither OPC nor a rep payee, 42.31% of those with rep payee only, 48.78% of those with OPC only, and 60.71% of those with both OPC and a rep payee scored above the median …
Galon et al.	2011	États-Unis	article de recherche	to compare OPC and ACT as forms of coercive interventions to evaluate the influence of each individually and in combination on treatment compliance and client-centered outcomes, including quality of life, symptom distress, empowerment, violence, and victimization.	personnes avec problème de santé mentale sévère et persistant	154 OPC with usual care (n = 34); Group 2, OPC and ACT (n = 31); Group 3, ACT alone (n = 45); and Group 4, usual care alone (n = 44)	externe (communauté)	quantitatif : quasi-expérimental four comparison groups included clients subject to OPC receiving usual care, clients subject to OPC receiving ACT, clients receiving ACT alone, and clients receiving usual care only	Outpatient commitment (autorisation judiciaire de soins dans la communauté) ACT	Admission Experience Survey (AES) : In three subscales, it measures procedural justice, negative pressure, and the perception of coercion. (All data were collected via face-to-face interview)	Education influenced the perception of procedural justice and the perception of coercion. College graduates on average had lower mean scores on the perception of procedural justice, and higher mean scores on the perception of coercion/negative pressure than those persons who had not graduated from high school. Clients subject to OPC perceived higher levels of coercion : Those in the OPC group wer…	sociodémographiques	College graduates on average had lower mean scores on the perception of procedural justice, and higher mean scores on the perception of coercion/negative pressure than those persons who had not graduated from high school. (3)	légaux	Clients subject to OPC perceived higher levels of coercion : Those in the OPC group were nearly three times more likely to perceive coercion/negative pressure than those in the groups not subject to OPC (3)	cliniques	Subjects receiving ACT alone did not appear to feel significantly more coerced that persons receiving usual care, nor did the group receiving ACT in combination with OPC appear to significantly increase (or decrease) the perception of coercion, indicating there was no additive effect when combining two coercive treatments. (3)	relationnels	Procedural justice/choice demonstrated a strong negative correlation with coercion/negative pressure : Individuals who reported higher levels of procedural justice/choice tend to perceive lower levels of coercion/negative pressure (3)
Gowda et al.	2016	Inde	article de recherche	1. Which coercive measures were taken? 2. What was the perceived coercion at admission and at discharge? 3. Which patient and contextual characteristics were related to perceived coercion at admission and discharge?	patients admitted to psychiatric hospital	75	intrashospitalier	quantitatif : étude pilote prospective	family type, employment status, socio economic status, severity of illness and level of insight.	Open ended interview (voir texte pour questions) MacArthur Perceived Coercion Scale (MPCS) The coercion ladder (CL; Cantrill, 1965)	Perceived coercion as measured by the MacArthur Perceived Coercion Scale (MPCS) decreased significantly from 3.72 1.98 at admission to 1.77 1.8 (<0.001) at discharge. This was accompanied by significant increase in global functioning, insight score (from 1.5 1.0 to 3.8 1.1; p < 0.001) and as well as decrease in symptom severity (CGI-S) (from 5.9 1.1 to 1.8 1.9; p < 0.001). Coercion is predicted b…	cliniques	Perceived coercion as measured by the MacArthur Perceived Coercion Scale (MPCS) decreased significantly from 3.72 1.98 at admission to 1.77 1.8 (<0.001) at discharge. This was accompanied by significant increase in global functioning, insight score (from 1.5 1.0 to 3.8 1.1; p < 0.001) and as well as decrease in symptom severity (CGI-S) (from 5.9 1.1 to 1.8 1.9; p < 0.001). (4)	Temps	Perceived coercion as measured by the MacArthur Perceived Coercion Scale (MPCS) decreased significantly from 3.72 1.98 at admission to 1.77 1.8 (<0.001) at discharge. (4)	sociodémographiques	Coercion is predicted by family type, employment status, socio economic status. Having (employed) work and full insight were negatively related to Coercion. Being from a joint family or extended family, being of a higher social economic status were positively related to perceived coercion. (4)
Jaeger et al .	2013	Allemagne	article de recherche	to examine the long-term influence of involuntary hospitalization on medication adherence, engagement in out-patient treatment and perceived coercion to treatment participation	hospitalized patients with schizophrenia or schizoaffective disorder	290 voluntarily and 84 involuntarily	intrashospitalier	naturalistic observational multi-centre study (followed up over a period of 2 years with half-yearly assessments)	involuntariness, sociodemographic characteristics and clinical history.	Engagement in treatment and perceived coercion at follow-up were assessed by the compliance self-rating instrument CSRI-K	former involuntarily hospitalized patients more often felt coerced in several treatment aspects at the follow-up assessments. Yet, there was no difference between the voluntary and involuntary group with regard to the development of the levels of adherence or coercion experiences over time. formerly involuntarily hospitalized patients continue to be more sensitive to subjective or real coercion i…	légaux	former involuntarily hospitalized patients more often felt coerced in several treatment aspects at the follow-up assessments. Yet, there was no difference between the voluntary and involuntary group with regard to the development of the levels of adherence or coercion experiences over time. (5) formerly involuntarily hospitalized patients continue to be more sensitive to subjective or real coerci…	sociodémographiques	A lower level of education compared to higher education were predictors of a stronger increase in perception of coercion over time (5)	cliniques	assisted living. Patients who receive assistance in this domain generally show higher treatment engagement but a lower increase in engagement with time and they are more likely to perceive coercion in their daily life. (5)
Thogersen et al.	2010	Danemark	article de recherche	To explore views on—and perceptions of—coercion of patients in Danish assertive community teams.	Patients were recruited from two newly started ACT teams in Copenhagen	6	externe (communauté)	qualitatif :	voir résultats	entrevues qualitatives approfondies	Patients reported lack of influence on treatment process and a poor alliance with case-mangers, not being recognised as an autonomous person, and experiences of staff crossing the line and intruding privacy, as most central to perceptions of coercion. A collaborative and mutually trusting relationship, commitment, persistence and availability of staff, and recognition of the need for social suppo…	relationnels	Patients reported lack of influence on treatment process and a poor alliance with case-mangers, not being recognised as an autonomous person, and experiences of staff crossing the line and intruding privacy, as most central to perceptions of coercion. A collaborative and mutually trusting relationship, commitment, persistence and availability of staff, and recognition of the need for social suppo…	cliniques	Perceptions of coercion were not emphasised in patients’ account of their engagement with ACT, and generally only related to patients’ initial contact with ACT staff. (6)
Morcos	2012	Angleterre	thèse de maîtrise	to examine the relationship between interpersonal style, attitude to medication and potential adherence and perceived coercion		52 (27 from Forensic inpatient settings and 25 from General adult inpatients)	intrashospitalier	Quantitatif : observational cross sectional design	Style interpersonnel	MacArthur Admission Experience Survey (MacArthur AES)	Dominant, Coercive and Hostile subjects were significantly more likely to perceive coercion. Nurturing, Compliant and Submissive group were significantly less likely to perceive coercion.	Individuel - patient	Dominant, Coercive and Hostile subjects were significantly more likely to perceive coercion. Nurturing, Compliant and Submissive group were significantly less likely to perceive coercion. (7)
Renberg et al.	2007	Suède	présentation par affiche	To investigate determinants for perceived coercion during the admission process among voluntarily and involuntarily admitted psychiatric patients, with special focus on sex-specific patterns	patients?	282	intrashospitalier	quantitatif	Statut légal (admission volontaire ou involontaire) Sexe	Nordic Admission Interview (NorAI), including the MacArthur Perceived Coercion Scale (MPCS) and the Coercion Ladder (CL)	A higher proportion of women reported perceived coercion on the MPCS; however, this was only significant among those admitted involuntarily. Legal admission status was decisive for perceived coercion, except according to the CL for men. Other determinants were whether a patient admitted involuntary felt offended (for women on the CL, for men on the MPCS), suicide attempt (for women on the MPCS), …	sociodémographiques	A higher proportion of women reported perceived coercion on the MPCS; however, this was only significant among those admitted involuntarily. Legal admission status was decisive for perceived coercion, except according to the CL for men. Other determinants were whether a patient admitted involuntary felt offended (for women on the CL, for men on the MPCS), suicide attempt (for women on the MPCS), …	légaux	A higher proportion of women reported perceived coercion on the MPCS; however, this was only significant among those admitted involuntarily. Other determinants were whether a patient admitted involuntary felt offended (for women on the CL, for men on the MPCS). transport to hospital by the police (for men on the CL). (8)	cliniques	suicide attempt (for women on the MPCS) (8)	relationnels	whether a patient felt that he or she was not treated kindly (for women admitted voluntarily, both scales) and negative pressure (for both sexes, both scales). (8)
O'Donoghue et al.	2014	Irlande	article de recherche	in this study we aimed to quantify the proportion of voluntarily admitted serviceusers with levels of perceived coercion equivalent to that of involuntarily admitted service users. Secondly, we aimed toidentify demographic and clinical characteristics of voluntarily admitted service users who experienced high levels of perceived coercion	Individuals admitted voluntarily and involuntarily to three psychiatric hospitals	161	intrashospitalier	quantitatif: observational cohort study	Statut légal (admission volontaire ou involontaire) symptômes psychotiques, negative pressures, procedural justice	MacArthur Admission Experience Interview (Perceived coercion (MPCS))	22% of the voluntarily admitted service users had levels of perceived coercion similar to that of the majority of involuntarily admitted service users Voluntarily admitted service users who experienced high levels of perceived coercion were more likely to have more severe psychotic symptoms, have experienced more negative pressures and less procedural justices on admission. Individuals brought to…	légaux	22% of the voluntarily admitted service users had levels of perceived coercion similar to that of the majority of involuntarily admitted service users (9) Individuals brought to hospital under mental health legislation but who subsequently agreed to be admitted voluntarily and those treated on a secure ward also reported higher levels of perceived coercion (9)	cliniques	Voluntarily admitted service users who experienced high levels of perceived coercion were more likely to have more severe psychotic symptoms (9)	relationnels	Voluntarily admitted service users who experienced high levels of perceived coercion were more likely to have experienced more negative pressures and less procedural justices on admission (9)
Sheehan et al.	2011	Angleterre	article de recherche	investigated the association between the therapeutic relationship and perceived coercion in psychiatric admissions	patients admitted to psychiatric hospital	164	intrashospitalier	quantitatif: cross-sectional cohort study	relation thérapeutique statut légal (volontaire, involontaire) caractéristiques socio-démographiques	The MacArthur Admission Experience Survey (AES)	Compared with patients who were voluntarily admitted (48%), a significantly higher proportion of involuntarily admitted patients (89%) reported high coercion HAS (Helping Alliance Scale) scores were significantly associated with level of perceived coercion (p<.001). Patients experiencing low levels of perceived coercion had higher ratings on the HAS therapeutic alliance scores (Table 1). Low leve…	légaux	Compared with patients who were voluntarily admitted (48%), a significantly higher proportion of involuntarily admitted patients (89%) reported high coercion (10)	cliniques	HAS (Helping Alliance Scale) scores were significantly associated with level of perceived coercion (p<.001). Patients experiencing low levels of perceived coercion had higher ratings on the HAS therapeutic alliance scores (Table 1). Low levels of coercion were significantly associated with less negative pressure (p<.001) and with higher ratings of procedural justice (p<.001). (10)	sociodémographiques	There were no significant associations between any sociodemographic characteristics and perceived coercion level. (10)
Lidz et al.	1995	États-Unis	article de recherche	looks at the determinants of patients' perceptions of coercion	patients admitted to psychiatric hospital	157	intrashospitalier	quantitatif et quali?	Justice procédurale Statut légal Caractéristiques sociodémographiques (genre, âge, origine ethnique) Pressions négatives (negative pressures)	Entrevue ouverte (patients were encouraged to describe their experiences of coming to the hospital.) MacArthur Admission Experience Interview	only procedural justice was related to the perception of coercion at both sites and with both voluntary and involuntary patients when demographic variables and legal status are controlled, procedural justice is by far the stron¬ gest predictor of perceived coercion. Negative pressures were also substantially related to perceived coercion but less strongly than procedural justice; positive pressur…	relationnels	only procedural justice was related to the perception of coercion at both sites and with both voluntary and involuntary patients. When demographic variables and legal status are controlled, procedural justice is by far the stron¬ gest predictor of perceived coercion. Negative pressures were also substantially related to perceived coercion but less strongly than procedural justice; positive pressu…
Zuberi et al.	2011	Pakistan	article de recherche	explored perceptions of coercion and hospitalisation among patients admitted to a psychiatric unit in Karachi. We looked for associated patient characteristics.	patients admitted to psychiatric hospital (any diagnosis)	87	intrashospitalier	quantitatif	Statut légal Âge Diagnostic	MacArthur Admission Experience Survey (AES; Nicholson et al, 1996) - comprenant le perceived coercion scale (PCS)	21% involuntary patients scored ‘high’ on this subscale (PCS-perceived coercion scale), compared with 89% of voluntary admissions. Participants older than 30 years were twice as likely to report high PCS (perceived coercion scale) scores. Similarly, having a diagnosis of substance misuse or mood disorder increased the likelihood seven-fold (P = 0.014) and four-fold (P = 0.04), respectively, while…	légaux	21% involuntary patients scored ‘high’ on this subscale (PCS-perceived coercion scale), compared with 89% of voluntary admissions. Voluntary admission predicted a high PCS score even after controlling for demographic and clinical characteristics (P < 0.001). (12)	sociodémographiques	Participants older than 30 years were twice as likely to report high PCS (perceived coercion scale) scores. (12)	cliniques	Similarly, having a diagnosis of substance misuse or mood disorder increased the likelihood of scoring high on the PCS (perceived coercion sclae) seven-fold (P = 0.014) and four-fold (P = 0.04), respectively, while a diagnosis of psychotic disorder reduced the likelihood by six times (P = 0.013). (12)
Latimer et al.	2010	Canada	article de recherche	we tested the hypotheses that negative, but not positive, pressures would be associated with higher perceived coercion, and that procedural justice (which we relabelled “client-centredness” for reasons described below) would be associated with lower perceived coercion. Finally, we assessed whether clinical variables were correlated with negative pressures, with client-centredness, and with percei…	assertive community treatment patients (outpatient/communauté)	38	externe (communauté)	quantitatif	Justice procédurale (client ceterdness) Negative pressures Caractérisitque sociodémographiques (âge, sexe, diagnostic, statut marital)	The MacArthur Admission Experience Interview (AEI) - version adapté pour la communauté "Because of its greater simplicity, we chose to adapt the five-item, true/false scale from the AES to evaluate perceived coercion in ACT teams"	(a) positive pressures (persuasion and inducement) tend to be more frequently reported by more symptomatic clients, but otherwise do not seem associated with any clinical variables, with perceived coercion, or with client-centredness; (c) clients who report more negative pressures (threat or force) experience their care as less client-centred, but there is no significant association between negat…	coercition	(a) positive pressures (persuasion and inducement) tend to be more frequently reported by more symptomatic clients, but otherwise do not seem associated with any clinical variables, with perceived coercion, or with client-centredness; (c) clients who report more negative pressures (threat or force) experience their care as less client-centred, but there is no significant association between negat…	cliniques	(d) clients who are lower functioning (but not those who are more symptomatic) tend to perceive their care as more coercive (13)	sociodémographiques	Pas d'association significative entre les caractérisitques sociodémographiques (âge, sexe, diagnostic, statut marital) et la coercition perçue (13)
Raveesh et al.	2016	Inde	article de recherche	To assess perceived coercion in persons with mental disorder admitted involuntarily and correlate with sociodemographic factors and illness variables.	patients admitted involontairement to psychiatric hospital	301	intrashospitalier	quantitatif	age, gender, educational status, marital status, family size, average family income, distance from hospital, and illness variables duration of illness, diagnosis, forensic history, and former coercive interventions.	short MacArthur Admission Experience Interview Questionnaire	“Perceived coercion” subscale scores increased with female gender, nuclear family status, Muslim and Christian religion, lower income, and depressive disorder. It decreased with former coercion, forensic history, and longer illness duration. Drug use increased total scores; the extended family item decreased them. “Negative pressure” increased with male gender, extended family, lower income, fore…	sociodémographiques	“Perceived coercion” subscale scores increased with female gender, nuclear family status, Muslim and Christian religion, lower income. Extended family item decreased “Perceived coercion” subscale scores. (14)	cliniques	“Perceived coercion” subscale scores increased with depressive disorder. “Perceived coercion” subscale scores decreased with former coercion, forensic history, and longer illness duration. Drug use increased total score. (14)
Hoge et al.	1997	États-Unis	article de recherche	(1) How common are "coerced voluntaries" and "uncoerced involuntaries"? (2) When are patients coerced and by whom? Are psychiatrists, other clinicians, or agents of the mental health system pressuring patients? Or are family members and friends responsible for the coercion? (3) How are patients coerced? Are patients being coerced in ways that warrant and are suitable to legal intervention? In thi…	patients admitted volonairement et involontairement to psychiatric hospital The sample was comprised of patients suffering from substance-abuse disorders (43%, n = 68), affective disorders (19%, n -- 30), schizophrenic disorders (13%, n = 21), and personality disorders (5%, n = 7). The remainder of the subjects (14%, n = 22) were diagnosed with other disorders, including anxiety disorders, organi…	157	intrashospitalier	mixte?	Statut légal	MacArthur Admission Experience Interview (AEI). ----- MacArthur Perceived Coercion Scale (MPCS)	Voluntary patients' mean score on the MPCS regarding admission was 0.64 (+ 1.07), which differed significantly when compared with involuntary patients' mean score of 3.27 (_+ 2.16) (t = - 9.08, p < .001). We found that subjects who did not know whether they had been admitted as voluntary or involuntary patients had intermediate scores (mean = 2.79, _+ 2.44, n = 13), which differed from those of s…	légaux	Nine subjects (10% of the legally voluntary subjects) were identified as coerced voluntaries, and 23 subjects (35 % of the legally involuntary subjects) were identified as uncoerced involuntaries. (15) Voluntary patients' mean score on the MPCS regarding admission was 0.64 (+ 1.07), which differed significantly when compared with involuntary patients' mean score of 3.27 (_+ 2.16) (t = - 9.08, p <…	coercition	In one case, a young man with Obsessive-Compulsive Disorder was told by his mother that she would withdraw her assistance with his ritualistic behavior and "put him somewhere" if he did not enter the hospital. In a second case, a young woman with a substance- abuse problem was brought to the hospital emergency room by her boyfriend, who told her that their relationship was over unless she sought …	relationnels	For example, one depressed man came to the hospital emergency room seeking help and was admitted. Even though he sought help, saw no alternative to hospitalization, and was satisfied with admission, once he entered the emergency room he saw the doctors as being in control of the hospitalization decision and himself as a passive participant with little freedom. (15)
Castille et al.	2007 Thematic Conference. Coercive Treatment in Psychiatry: A Comprehensive Review Dresden, Germany. 6–8 June 2007	États-Unis	Présentation orale	understand why, given the objective difference in the use of coercion, there was no difference in the subjective perception of coercion.	patients discharge from psychiatric hospital on court oder or not	20	externe (communauté)	mixte?	Court order vs no court order after hospital discharge ouvert	we conducted 20 openended interviews with 11 persons without court orders and 9 persons with court orders	we found no difference in perception of coercion between those court ordered to remain in treatment following hospital discharge and those persons receiving outpatient treatment without a court order. We found that where a collaborative relationship was established between the case manager, assigned to the patient with the court order to coordinate post-hospitalization treatment services, and the…	légaux	we found no difference in perception of coercion between those court ordered to remain in treatment following hospital discharge and those persons receiving outpatient treatment without a court order. (16)	relationnels	We found that where a collaborative relationship was established between the case manager, assigned to the patient with the court order to coordinate post-hospitalization treatment services, and the patient, it was much less likely that the patient perceived him/herself as coerced or forced to take treatment. Conversely, persons without advocates felt themselves to be coerced into treatment when …
Galon et al.	2012	États-Unis	article de recherche	to examine if assignment to OPC status or ACT differed by race and to elucidate the effect of race on the perceptions of procedural justice and coercion in persons subject to OPC.		64 opc 76 ACT	externe (communauté)	quantitatif : analyse secondaire de données	Origine ethnique (african american vs white) age, gender, marital status, education, employment, and living situation) and the perception of procedural justice/choice	The Admission Experience Survey Subscales : procedural justice/choice and the perception of coercion/negative pressures.	in this sample, AAs (African Americans) are not more often subjected to OPC nor are they less likely to receive the high-resource service College graduates (M = 2.57, SD = 1.98, P = .004), on average, had a statistically significant higher perception of coercion/ negative pressure than the non-high school graduate (M = .70, SD = 1.20). procedural justice/choice accounted 25.8% of the variance in …	sociodémographiques	College graduates (M = 2.57, SD = 1.98, P = .004), on average, had a statistically significant higher perception of coercion/ negative pressure than the non-high school graduate (M = .70, SD = 1.20). (17)	légaux	OPC status had both a direct and indirect effect on perceived coercion/negative pressure. (17)	relationnels	procedural justice/choice accounted 25.8% of the variance in coercion/negative pressure (P b .000), OPC status added 4.4% (P b .000). Procedural justice/choice is a strong inverse predictor of coercion/negative pressure. (17) For White subjects, 46.7% of the variance in coercion/negative pressure was explained, with 38.4% attributable to procedural justice/choice and 8.3% explained by OPC status.…
Sampogna et al.	2019	Italie	article de recherche	1) identify the sociodemographic and clinical characteristics associated with high levels of perceived coercion at admission in psychiatric wards 2) assess the relationship between the levels of perceived coercion at admission and the levels of satisfaction with received care after three months of hospitalization in a sample of Italian patients with severe mental disorders	patients admitted to psychiatric ward	294	intrashospitalier	quantitatif	Statut légal à l'admission Genre, âge, satisfaction envers le traitement reçu	MacArthur Perceived Coercion Scale Cantril Ladder of Perceived Coercion Scale At baseline, the levels of perceived coercion have been evaluated using the “perceived coercion” items from the MacArthur Admission Experience Survey (patient interview version), while at T1 and T2 the levels of perceived coercion and pressures concerning hospital admission have been evaluated using the Cantril Ladder o…	being compulsorily admitted (OR: 2.5; 95% CI: 1.3–3.3, p < .000), being male (OR: 0.7; 95% CI: 0.9-1.4; p < .01), being older (OR: 0.03; 95% CI: 0.01–0.06) and less satisfied with received treatments (OR: -0.2; 95% CI: -0.3 to -0.1; p < .05) are all associated with higher levels of perceived coercion, even after controlling for the use of any coercive measure during hospitalization.	légaux	Being compulsorily admitted (OR: 2.5; 95% CI: 1.3–3.3, p < .000), being male (OR: 0.7; 95% CI: 0.9-1.4; p < .01), being older (OR: 0.03; 95% CI: 0.01–0.06) are all associated with higher levels of perceived coercion, even after controlling for the use of any coercive measure during hospitalization. (18)	cliniques	Being less satisfied with received treatments (OR: -0.2; 95% CI: -0.3 to -0.1; p < .05) was associated with higher levels of perceived coercion, even after controlling for the use of any coercive measure during hospitalization. (18)
Nakhost et al.	2018	Canada	article de recherche	to assess the perception of coercion among service users treated under a CTO compared to a matched comparison group of voluntary psychiatric outpatients and examined the potential predictors of perceived coercion.	service users treated under a CTO were matched to a comparison group of voluntary psychiatric outpatients (Both groups received either intensive case management (ICM) or assertive community treatment (ACT) services)	69 CTO 69 volontaire	externe (communauté)	cross-sectional comparative design	CTO (vs suivi volontaire)	Questions and instruments were adapted from a study by Lidz and collegues Perceived coercion was measured using 4 items: 1. Influence (‘What has more influence on your mental health treatment: what you want or others want?’), 2. Control (‘How much control do you have over your current mental health treatment?’), 3. Choice (‘How much is your current mental health treatment based on your choice?’),…	The level of coercion reported by service users treated under a CTO was significantly higher than that in the comparison group. However, in adjusted analyses, service users’ perception of coercion, irrespective of their CTO status, was directly correlated with their previous experience with probation and inversely correlated with the sense of procedural justice in their treatment. Across all 4 di…	légaux	The level of coercion reported by service users treated under a CTO was significantly higher than that in the comparison group (suivi volontaire dans la communauté). However, in adjusted analyses, service users’ perception of coercion, irrespective of their CTO status, was directly correlated with their previous experience with probation. (19) Across all 4 dimensions of perceived coercion (i.e., …	relationnels	in adjusted analyses, service users’ perception of coercion, irrespective of their CTO status, was inversely correlated with the sense of procedural justice in their treatment. (19)
Theoridou et al.	2012	Suisse	article de recherche	The aim of the present study was to investigate the relationship between perceived coercion and the therapeutic relationship. We hypothesised that perceived coercion would negatively influence the therapeutic relationship as rated by the patient, and vice versa.Thus, we did not posit a unidirectional but a reciprocal effect. We further hypothesised perceived coercion to be influenced by legal sta…	patients admitted to psychiatric hospital	116	intrashospitalier	corrélationnel	Sévérité symptômes Fonctionnement générale Âge, éducation Statut légal à l'admission Diagnostic	MacArthur Admission Experience Survey (AES)	higher BPRS (sévérité des symptômes) scores were related to higher perceived coercion lower GAF (fonctionnement général) scores at admission were related to higher perceived coercion Age an deducation did not significantly correlate with any of the dependent variables Involuntarily admitted patients (M¼2.25,S.D.¼0.75) reported more perceived coercion than those who were voluntarily admitted (M¼1.…	cliniques	higher BPRS (sévérité des symptômes) scores were related to higher perceived coercion. Lower GAF (fonctionnement général) scores at admission were related to higher perceived coercion. (20) patients with a main diagnosis of a schizophrenia spectrum disease had higher AES (McArthur admission experience survey) scores (M¼2.15, S.D.¼0.75) than those with another diagnosis. (20)	légaux	Involuntarily admitted patients (M¼2.25,S.D.¼0.75) reported more perceived coercion than those who were voluntarily admitted (M¼1.77, S.D.¼0.60), t(114)¼3.59, Po0.01. Similarly, those patients reporting at least one lifetime incidence of involuntary admission (lifetimeFFE)(M¼2.14,S.D.¼ 0.71) reported higher levels of perceived coercion than those who never had this experience (M¼1.66, S.D.¼0.56),…	sociodémographiques	Age an deducation did not significantly correlate with any of the dependent variables. (20)
Hirsch et al.	2021	Allemagne	article de recherche	Investigate perceived coercion in psychiatric inpatients under prescribed antipsychotic medication without a court order. investigate whether and to what extent involuntary and voluntary inpatients feel coerced to take their medication and which factors afect perceived coercion.	Voluntarily and involuntarily admitted patients	55 volontaires and 36 involontaires (total: 91)	intrashospitalier	analytical observational cross-sectional design.	Âge (18-65 ans) Diagnostic principal (schizophrénie, trouble schizotypique ou délirant) Statut légal Consentement écrit Caractéristiques socio-démographiques (Genre, marital status, migration background, german as first language, living condition, vocational qualification completed, number of previous psychiatric hospital stays,	Socio-demographic data and data on coercive measures, diagnoses, and legal status (i.e., voluntary vs. involuntary hospital stay) were taken from the electronic medical records. Adapted version of the MacArthur Admission Experience Survey (Adapted Admission Experience Scale (aAES) A questionnaire about insight into illness (FKE-10) Drug Attitude Inventory (DAI‑10) for the attitude of psychotic pa…	moyenne d'âge: 38.9 ans, out of 91 participants, 35 (38.5%) were female. Voluntarily treated patients experienced signifcantly less coercion when taking prescribed medication in inpatient settings than involuntarily treated patients. The experience of coercion was not related to socio-demographic or clinical variables nor to the BPRS-24 score, but to insight into illness and attitude towards medi…	légaux	Voluntarily treated patients experienced signifcantly less coercion when taking prescribed medication in inpatient settings than involuntarily treated patients. (21) Perceived coercion when taking prescribed antipsychotic drugs was signifcantly higher in involuntarily treated participants with a large efect size. (21)	cliniques	The experience of coercion was not related to socio-demographic or clinical variables nor to the BPRS-24 score (sévérité des symptômes), but to insight into illness and attitude towards medication. Main psychiatric diagnosis, and number of previous psychiatric hospital stays were not statistically signifcantly associated with perceived coercion. Insight into illness, attitude towards medication, …	coercition	Patients who had experienced at least one coercive measure during the index hospital stay showed a higher level of perceived coercion. (21) Participants who had experienced at least one coercive measure in their lifetime did not express a statistically signifcant higher perceived coercion than participants who had not experienced coercive measures. (21)	sociodémographiques	Age, gender, marital status, migration background, language, living condition, and vocational qualifcation showed no statistically signifcant association with perceived coercion. (21)
Cascardi et al.	1997	États-Unis	article de recherche	evaluating patients who were ordered by the court to undergo an involuntary evaluation after the initial “emergency” detainment expired. Of particular interest was whether individuals who were permitted to sign themselves into the hospital as voluntary patients experienced the hospital admission process differently from those for whom petitions for involuntary treatment were initiated. evaluate w…	Participants were recruited from the crisis stabilization unit (CSU) at two community mental health centers in west central Florida. All participants were individuals ordered to CSUs by the court for involuntary evaluation and were interviewed soon after admission. between October 1994 and June 1995. 16 ans et plus	120	intrashospitalier	quantitatif	genre, âge, éducation, marital status, clinical, diagnostic, BPRS-A mean scores	MacArthur Admission Experience Interview (AEI) Locus of Control (LOC) Brief Psychiatric Rating Scale-Anchored Version (BPRS-A).	involuntary subjects experienced admission as significantly more negative, feeling as though they were treated with less respect, fairness, care, and taken less seriously than did voluntary subjects in interactions in both the community and the hospital Involuntary subjects also reported significantly more threats and force than did voluntary subjects. Involuntary subjects felt significantly more…	légaux	involuntary subjects experienced admission as significantly more negative, feeling as though they were treated with less respect, fairness, care, and taken less seriously than did voluntary subjects in interactions in both the community and the hospital Involuntary subjects also reported significantly more threats and force than did voluntary subjects. Involuntary subjects felt significantly more…	cliniques	Locus of control and symptom severity were unrelated to perceived coercion; thus, coercion does not appear to reflect a general inclination toward feeling controlled by others, nor does it appear to bear an association to severe psychosis, paranoia, or depression, symptoms that may enhance one’s feeling of powerlessness (22)	relationnels	Examination of the perceived influence of community members (friends, family) and hospital staff suggest that procedural justice and negative pressures from community members bore a stronger association with perceived coercion than did experiences with hospital staff involved in the patient’s admission. (22)	sociodémographiques	Perceived coercion was not significantly associated with age, sex. (22)
Anestis et al.	2013	Australie	article de recherche	elucidate characteristics of patients and their admission that increase the likelihood of perceived coercion during short-term psychiatric hospitalization. determine whether interpersonal style, specifically Hostile (H), Dominant (D) and Hostile–Dominant (H–D) interpersonal styles as these styles have previously been associated with adverse reactions to hospitalization, psychiatric symptoms, gend…	sample of 395 inpatients admitted to the two acute units at the Alfred Hospital Inpatient Psychiatry Department, in Melbourne, Australia, between 1 March, 2009 and 10 August, 2009. length of stay for all patients was approximately two weeks	125	intrashospitalier	mixte?	Âge, genre, durée du séjour, type de trouble, statut légal à l'admission	The Brief Psychiatric Rating Scale-18. The Macarthur Admission Experience Scale The Impact Message Inventory Circumplex	Results revealed a small significant positive correlation between PCS and a Hostile–Dominant interpersonal style at initial recruitment. Significant positive correlation between Hostile– Dominant interpersonal style and Hostile interpersonal style at initial recruitment. significant, positive correlation between a Hostile–Dominant interpersonal style and Dominant interpersonal style at initial re…	Individuel - patient	Results revealed a small significant positive correlation between PCS and a Hostile–Dominant interpersonal style at initial recruitment. Significant positive correlation between Hostile– Dominant interpersonal style and Hostile interpersonal style at initial recruitment. significant, positive correlation between a Hostile–Dominant interpersonal style and Dominant interpersonal style at initial re…	sociodémographiques	Females had significantly higher perceptions of coercion than males. (23)	cliniques	All correlations between PCS and BPRS-18 (sévérité des symptômes) scales were statistically non-significant. (23)	légaux	There was no significant difference in perceptions of coercion between voluntary, and involuntary patients. (23)
bonsack	2005	Suisse	article de recherche	assess the subjective perception of psychiatric admission by patients while still in hospital.	Every patient being hospitalized on May 10th 2002 who agreed and was able to answer the questionnaire was included in the study. Adult psychiatric care.	87	intrashospitalier	A cross-sectional study by questionnaire	medico-legal status of admission, genre, âge, hospitalization wards, délai entre admission et questionnaire, date de l'admission, statut légal	A short questionnaire with five forced choice questions and three open-ended questions was designed. Questions were about: (1) knowledge of legal status of admission (2) degree of agreement with hospitalization (3) external pressures (4) perceived need of hospitalization (5) subjective improvement during hospitalization	Thirty-four percent of subjects had been involuntarily admitted. There were no differences related to sex or age. Involuntary patients were more often admitted in the psychoses wards, and more voluntary patients were admitted in the substance abuse and personality disorder wards. More involuntary patients have a longer stay: therefore, more of them have a longer delay between admission and survey…	légaux	Feelings of coercion and legal status are associated but not identical. A third of voluntary patients felt that their hospital admission was after all not so voluntary (29%), or even involuntary. In contrast, 44% of committed patients felt a posteriori that their hospital admission was more or less voluntary or clearly voluntary. (24)	coercition	Seventy-four percent of hospitalized patients reported that they had been under pressure to accept being hospitalized. However voluntary patients seemed to feel more pressure from family and friends. (24)	cliniques	Feelings of improvement were not associated with perceived need for hospitalization, nor with feelings of coercion. (24)	Temps	Time elapsed since admission did not change significantly the feelings of coercion nor the perceived need of hospitalization. (24)
Fiorillo et al.	2012	Italie	article de recherche	identify i) sociodemographic and clinical characteristics associated with perceived coercion at admission and ii) changes in symptoms and global functioning associated with changes in perceived coercion over time.	3093 patients who were involuntarily admitted or felt coerced to hospital treatment despite a legally voluntary admission were recruited in the EUNOMIA project in 11 European countries.	3093	intrashospitalier	mixte?	age on admission, legal status, marital status, gender (male vs. female), years in school education, living status (living alone vs. living with other people), employment status (employed vs. unemployed) and previous hospitalizations (yes vs. no), diagnostics, BPRS subscales	ICD-10, The Global Assessment of Functioning (GAF), Brief Psychiatric Rating Scale (BPRS). (The Mac Arthur Scale for perceived coercion was used as an inclusion criterion), Cantril Ladder of Perceived Coercion	Involuntary admission, female gender, poorer global functioning and more positive symptoms were associated with higher levels of perceived coercion at admission. Perceived coercion significantly decreased over time, and the improvements in global functioning and positive symptoms were associated with reduction in perceived coercion. Female patients perceive more coercion in psychiatric hospital t…	légaux	Involuntary admission was associated with higher levels of perceived coercion at admission. (26)	sociodémographiques	Female gender was associated with higher levels of perceived coercion at admission. (26)	cliniques	Poorer global functioning and more positive symptoms were associated with higher levels of perceived coercion at admission. Perceived coercion significantly decreased over time, and the improvements in global functioning and positive symptoms were associated with reduction in perceived coercion. (26)
Golay et al.	2019	Suisse	article de recherche	1) disentangle the contribution of the legal and of the perceived status of admission in predicting perceived coercion. 2) investigate to which extent perception of the usefulness of the hospitalization affected perceived coercion	Patients were recruited during their hospitalization in Lausanne University Hospital's Department of Psychiatry.	152	intrashospitalier	mixte?	their knowledge of their legal status of admission. perceived need for hospitalization. subjective improvement. The legal status of admission was also recorded from the staff.	MacArthur Admission Experience Survey short form, Coercion Experience Scale (CES)	A total of 152 patients were included. Mean age was 41.7 years old, and 52.6% (80) of participants were women. 30.3% (46) of patients were admitted involuntarily and 69.7% (106) were admitted voluntarily. 79.6% (121) of the patients had previous psychiatric hospitalisations and 38.2% (58) a past history of coercion. The majority of patients (69.1%; 105) were born in Switzerland or had the Swiss c…	légaux	At admission, self-perceived voluntary patients reported lower coercion scores than self-perceived involuntary patients, independently of their perception of the usefulness of the hospitalization. During hospitalization, self-perceived voluntary patients reported lower humiliation and coercion scores than self-perceived involuntary patients, whether or not they perceived the usefulness for hospit…
Johansson et al.	2002	suède	article de recherche	obtain a deeper understanding of this experience: Patients who are involuntary admitted to psychiatric care are extremely vulnerable as a consequence of the control from others, and of the personal limitations due to a psychiatric disease that can influence their own control of their lives.	five involuntary hospitalized psychiatric patients (three women and two men), mean age 35 years (range 27–49), who had been involuntarily admitted to psychiatric care. They had been admitted to locked units that included both voluntary and involuntary admitted patients.	5	intrashospitalier	qualitatif: interviews	statut involontaire admis dans les 2 dernières années and that the patient was judged able to conduct an interview with consideration to his/her mental health.		Being restricted in autonomy: receiving a treatment not agreed to, that it is hard to be locked in and that the care is experienced as overwhelmed with rules and inflexible. Being treated involuntarily can be interpreted as not being allowed to decide what to do and where to be. Rules and the staff’s attitude are experienced as inflexible and can cause the patients to protest. Being violated by i…	structurels	it is hard to be locked in and that the care is experienced as overwhelmed with rules and inflexible Rules and the staff’s attitude are experienced as inflexible and can cause the patients to protest. (28)	cliniques	Being restricted in autonomy: receiving a treatment not agreed to. (28)	légaux	Being treated involuntarily can be interpreted as not being allowed to decide what to do and where to be. (28)	coercition	Being violated by intrusion on physical integrity and human value: being exposed to violence, superior force and inhumane treatment. (28)	relationnels	Not being treated as a humain being.experiences of care without information or participation, of receiving a treatment you do not understand, of being ignored and of wishes of consideration and involvement. A strong feeling of staff who are not interested, who do not care and a feeling of being ignored is expressed. There are experiences of helplessness and insecurity and a wish for better contac…
Johansson et al.	2009	Suède	article de recherche	elucidate the meaning care has to patients on a locked acute psychiatric ward.	ward for patients with affective and eating disorders who were admitted both voluntarily and involuntarily. psychiatric department at a general hospital in Western Sweden, over a period of 2½ months in 2003/2004	10	intrashospitalier	qualitatif: interviews	age, sex, living condition, occupation, diagnosis, number of admissions to the department, number of admissions to the ward in the last 6 months, number of days in 24-h care at the ward the last 6 months, legal status on admission, legal status at the time of the interview	Interviews, opening question was: “Tell me what you think it has been like to be cared for on a locked ward”. Between 9-47 minutes	Résumé: the patients, care had contradictory qualities some alleviated their suffering while others contributed to stress. The alleviation from suffering originated from the experiences of strengthened integrity and self-determination, from being supported, and having a place of refuge on the ward. In contrast to this, there were experiences of being dependent and trapped because of lack of influ…	structurels	The care on this locked acute psychiatric ward could also mean being exposed to stress as a result of being dependent and being trapped. being trapped in a situation where they had to endure being controlled, and having closeness to fellow patients forced upon them. The staff members’ control as a result of the ward being locked made patients feel unfree and watched. (29)	Individuel - patient	Being dependent: lack of choice and infl uence on care. It was diffi cult to infl uence care when they felt there were actually no alternatives (29)
Olofsson et al.	2001	Suède	article de recherche	patients narrated their experiences of being subjected to coercion and their thoughts on how to prevent the coercion in Sweden.	sample of 18 involuntarily admitted psychiatric patients (12 women and 6 men), ranging in age from 19 to 52 years.	18	intrashospitalier	qualitative study: descriptive–explorative	speaking Swedish, unimpaired hearing and speaking ability, and plans for discharge from involuntary care within the next three days.	Personal tape-recorded narrative interviews at the end of the participants’ hospitalization period, which ranged from four days to about ten months	Not being respected as a human being: (Not being involved in one’s own care) The participants talked about not being listened to and not being heard. Not getting answers when asking questions and not receiving a response when trying to initiate dialogue with the staff. Participants reported that when trying to express their wishes, the result was an extended hospital stay, and thus the best thing…	relationnels	The participants talked about not being listened to and not being heard. Not getting answers when asking questions and not receiving a response when trying to initiate dialogue with the staff. Participants reported that when trying to express their wishes, the result was an extended hospital stay, and thus the best thing was to remain silent, to agree and not to protest. Lack of information about…	structurels	They wanted to get away from the ward and out into reality, living a normal life, even if it involved needing psychiatric outpatient care or social welfare. participants described satisfaction with the opportunity to go home for several hours or overnight. (31)
											SUITE: (Respecting the staff) The participants described having respect and understanding for the staff’s work. They spoke of trying to understand the staff’s thoughts and actions, and understand that patients can be nuisance. Participants described apologizing for their own bothersome behaviour, as well as apologizing for the staff’s behaviour. (How to prevent coercion) 5 catégories: (1) no need…
Gowda et al.	2018	Inde	article de recherche	To study the prevalence of restraint in a Indian psychiatric inpatient unit, and to examine the level of perceived coercion correlating to various forms of restraint. To examine the prevalance of objective coercive measures and the association between each objective coercive measure and the perceived coercion. To understand measures which Indian patients consider to be the least coercive. Secondl…	patients were recruited through computer generated random number sampling. In eligible subjects, demographic and clinical data, restraints used and assessments related to perceived coercion were completed within 3 days of admission. Perceived coercion was reassessed at the time or within 3 days before discharge	200 (18+ ans, 55% males)	intrashospitalier	qualitatif :	Age, gender, education, emploi, religion, family type, statut socio-économique, marital status, location (rural, urban), diagnostic psychiatrique primaire et comorbidités, admission type (volontaire, involontaire), volonté de rester, statut légal, admission précédente, insight, raison de l'admission actuelle	Interviews. A questionnaire containing predetermined questions and answer categories covered socio-demographic details, information on the number of previous admissions, the illness, and inpatient stay duration. Psychiatric diagnosis was made according to ICD-10 criteria by using the Mini International Neuropsychiatric Interview. The Clinical Global Impression scale (CGI) was used to assess the s…	The mean age of the sample was 33.5 (11.2) years, 55% were males, 69.5% had a low socioeconomic status, and 74% came from nuclear families. 48% had schizophrenia or other psychotic disorders, and 43.5% had mood disorders. 74.5% were admitted involuntarily under the MHA-1987. 67.5% were unwilling to stay and 20% were ambivalent at the time of admission. 74.5% lacked insight at admission. The mean …	coercition	The perceived coercion score was the highest in patients experiencing physical restraint. Chemical restraint was also associated with higher levels of perceived coercion. Isolation and involuntary medication showed some association, but less powerful. ECT was not associated with high levels of perceived coercion. (34) *Chemical Restraint– This procedure involves the forceful injection of psychotr…	Temps	When we look at levels of perceived coercion at the beginning and the end of the admission we observe a clear decrease over time in all domains. (34)
Lidz	1998	États-Unis	commentaire de textes	This commentary will describe both what we now know and where research in this field must go in the next decade if it is to stay relevant to our changing mental health system. -- The goal of the Duke University study was to determine the impact of this allegedly coercive legal procedure on treatment outcome, adherence, and other dependent measures of considerable import.	The MacArthur study also involved indepth interviews with recently admitted patients who had completed the perceived coercion scale	?	intrashospitalier	qualitatif: interviews	?	mixture of interviews and reviews of clinical and state data sources, it will determine the epidemiology of coercive behaviors in all five countries and assess how the prevalence of coercion is related to the different legal structures of the different countries	Bennett et al presented evidence that the perception of coercion was inextricably linked to other aspects of the process. Specifically, she found that subjects' feelings about (1) being included in the decision making. (2) the nature of the other person's intentions in facilitating the admission, (3) the absence of deceit. and (4) receiving respect were very closely linked to subjects' judgments …	relationnels	Bennett et al presented evidence that the perception of coercion was inextricably linked to other aspects of the process. Specifically, she found that subjects' feelings about (1) being included in the decision making. (2) the nature of the other person's intentions in facilitating the admission, (3) the absence of deceit. and (4) receiving respect were very closely linked to subjects' judgments …
Mandarelli et al.	2019	Italie	article de recherche	The aim of the present study was to translate into Italian and validate the Admission Experience Survey (I-AES), to explore its psychometric properties including factorial structure. A second objective of the study was to investigate differences in perceived coercion in different diagnostic group of psychiatric patients as well as in voluntarily and involuntarily hospitalized patients.	evaluation of n = 200 medical records of psychiatric patients who had been voluntarily or involuntarily hospitalized at two in-patient acute psychiatric units of the University Hospitals “Policlinico Umberto I" and “Sant'Andrea” of Rome.	156	intrashospitalier	mixte?	Age, gender, education, disease duration, diagnostic (schizophrène, bipolaire, depressive or other), number of previous voluntary psychiatric hospitalizations, number of previous involuntary psychiatric hospitalizations. Minimum age of 18 years, fluent Italian; current MMSE score of 19 or higher. Patients were diagnosed according to the criteria of the Diagnostic and Statistical Manual of Mental …	Mini Mental State Examination (MMSE), 24-item Brief Psychiatric Rating Scale (BPRS, version 4.0), I-AES (Italian version, consists of 16 items to be answered in a true-false format)	49 involuntarily hospitalized patients (31.4%). Seventy-one percent of patients suffered from schizophrenia spectrum disorder or bipolar disorder and had a history of previous psychiatric hospitalization (Table 1). The I- AES total score ranged from 0 to 15, with a mean score of 5.9 (SD = 4.5). Mean MMSE total score indicated no evidence of cognitive dysfunction in the sample overall. Independent…	légaux	Higher levels of perceived coercion emerged in involuntary patients than in voluntary ones, as measured by the I-AES (Italian version) total score and the 3 subscale scores (“perceived coercion”, “external pressure” and “choice expression”). (37)	cliniques	Total I-AES total score was positively associated with numbers of previous involuntarily hospitalizations and psychiatric symptoms' severity. Manic excitement/disorganization symptoms were positively associated with “perceived coercion” factor, “external pressure” factor, and “choice expression” factor. Anxiety and depressive symptoms were negatively associated with “perceived coercion” factor, a…
Newton-Howes et al.	2011	Nouvelle-Zélande	Revue systématique	This study systematically examined the empirical literature onthe themes and correlates of coercion as defined by the subjective expe-rience of patients in psychiatric care.	All articles reported on patients in secondary psychiatric care whose treatment was being managed by a consultant psychiatrist. The quality of reporting was inconsistent as to the specific disorders of individual patients, although measures of psychopathology were present for most studies. Participants were adults between age 16 and 65; pa-tients were in secondary psychiatricservices (or coercion…	entre 11 et 733 selon les études	intrashospitalier	mixte	Age, genre, ethnicité, symptoms, dissatisfaction with service, poor objective quality of life, poor global functionning, having no «voice», readmission, legal detention, social dysfunction, physical force, social leverage	thematic analyses, Global Assessment of Functioning (GAF) scores to measure outcome. Coercion was measured with the MacArthur Perceived Coercion Scale (MPCS) and Coercion Ladder. Note-review process,	no demographic factor has been consistently found to be associated with coercion (Table 2). Age, gender, and race all provided mixed results. The objective measures of psychological symptomatology and global functioning provided mixed results; however, the subjective patient measured tools used in the studies showed a clear link between poorer psychological functioning and experiencing coercion (…	sociodémographiques	no demographic factor has been consistently found to be associated with coercion (Table 2). Age, gender, and race all provided mixed results. (38)	cliniques	The objective measures of psychological symptomatology and global functioning provided mixed results; however, the subjective patient measured tools used in the studies showed a clear link between poorer psychological functioning and experiencing coercion (15,16,22,27,28,32). (38) poorer social functioning was associated with coercion (15,29). (38) No association with readmission, an objective me…	coercition	The use of force and social leverage were clearly positively correlated with coercion. (38)	légaux	No association with legal detention. (38)
Knut W Sørgaard	2007	Norvège	article de recherche	The purpose of this article is to analyse the differences in experienced coercion, patient involvement and user satisfaction in three groups of patients: voluntary admitted, committed and a group where the admission was a result of joint decisions between themselves and others.	patients in three closed acute wards at the psychiatric department of Nordland Hospital located in the city of Bodø in rural Northern Norway.	189	intrashospitalier	mixte	Age, genre, number of previous admissions, length of illness, derogatory communication, physical infringement, seclusion, enforced medication, involvement in the formulation of treatment plans, being respected for their own opinions about the right treatment, satisfaction with the received help, with different groups of staff, with the key workers, with information routines and general dissatisfa…	Norwegian version of the Sjukva˚rdens Planerings- och Rationaliseringsinstitut (SPRI, Sweden) *Three items (not tested for reliability and validity) were added to the scale: use of seclusion, frequency of patronizing communication and physical abuse from the staff. Coercion Ladder	Of those who reported that the decision to be admitted was their own, 26% said that they were committed; 16% of those whose admission allegedly was the result of others decision, stated that they were voluntary admitted and 27% of compulsory admitted patients reported a joint decision (themselves and others) leading to the admission. significant differences between the three groups on demographic…	légaux	Committed patients also reported more subjective felt coercion, more seclusion, restriction on movement, forced medication, patronising communication and physical aggravation. (39)
Brian G. McKenna, Alexander I. F. Simpson and Tannis M. Laidlaw	1999	Nouvelle-Zélande	article de recherche	This study attempted to determine broad views of the current mental health legislation. Of those surveyed, 76% of the patients agreed with the general need for legislation, but only a small majority (51%) agreed that it should have been applied in their specific case	The Waitemata Crown Health Enterprise has two acute psychiatric inpatient services for the adult population. These are Taharoto Acute Admission Unit and Te Atarau Acute Admission Unit. It was from these services that the study samples were obtained. The study excluded those admissions to specialized forensic mental health services, and mental health services for the elderly.	138 (involontaires et volontaires)	intrashospitalier	quantitatif	Age, genre, living situation, Axis 1 diagnosis, ethnicity, marital status, residential status, education, emploi, previous admission to a psychiatric hospital, previously commited under mental health legislation, primary differential diagnosis of psychosis (Schizophrenia) or a primary differential diagnosis with a qualifier that indicated psychosis (Major Depressive Disorder with Psychotic Featur…	MacArthur Admission Experience Survey, the Perceived Coercion Scale (PCS), the Negative Pressure Scale (NPS), and the Voice Scale (VS).	Strong significant difference in comparing the informal and involuntary sample groups with patient perception of coercion. Involuntary patients have a stronger sense of coercion. Strong correlations with both patient perception of procedural justice and patient perception of “negative pressure”. Perceived coercion increases with an increase in perceived use of threats and force, and is inversely …	légaux	Strong significant difference in comparing the informal and involuntary sample groups with patient perception of coercion. Involuntary patients have a stronger sense of coercion. (40)	relationnels	Strong correlations with both patient perception of procedural justice and patient perception of “negative pressure”. Perceived coercion is inversely correlated with the perception of procedural justice. (40)	coercition	Perceived coercion increases with an increase in perceived use of threats and force. (40)	sociodémographiques	Correlation between educational level and perception of coercion, with those with higher educational levels having a greater sense of coercion. Gender showed a trend toward significance, with females perceiving a greater sense of coercion than males. (40)
Christina Katsakou, Stamatina Marougka, Jonathan Garabette, Felicitas Rost, Ksenija Yeeles, Stefan Priebe	2011	Royaume-Uni	article de recherche	The present study aimed a) to investigate whether specific sociodemographic and clinical characteristics are associated with perceptions of coercion at admission among legally voluntary patients, b) to examine whether voluntary patients who feel coerced into admission continue to feel coerced during hospital treatment, c) to indentify factors associated with feelings of coercion during treatment,…	In nine acute wards in two hospitals in East London. Consecutive legally voluntarily admitted patients were recruited between July and September 2003 and between November 2005 and July 2006.	270	intrashospitalier	mixte	Baseline = Age, gender, diagnosis Ensuite = Patients followed-up at one month were compared to those who considered themselves coerced and completed additional questionnaires at baseline, using age, gender, ethnicity, employment, living situation, past hospitalisation, diagnosis, perceived coercion at admission and during treatment, severity of symptoms, global functioning, treatment satisfaction…	McArthur Perceived Coercion Scale, Client's Assessment of Treatment Scale, Coercion Ladder and In-depth semi-structured interviews with patients, who were selected from the quantitative sample	Quantitatif: Out of the 91 patients who felt coerced to admission, 83 (91%) completed additional questionnaires at baseline and 58 (70%) were interviewed at one month follow-ups. From those interviewed at follow-ups, 25 (44%) were still in hospital (for the index admission). 91 (34%) had a total score of 3 or above and were considered coerced. Gender was a marginally significant predictor of perc…	sociodémographiques	Gender was a marginally significant predictor of perceived coercion, with female patients more likely to feel coerced. More specifically, 47 (40%) females versus 44 (29%) males felt coerced. (41) No significant associations were found with age, gender, ethnicity, employment status, living situation. (41)	Temps	28 (50%) patients who felt coerced into admission continued to feel coerced into treatment a month later based on their dichotomised CL scores. (41)	cliniques	No significant associations were found with past psychiatric hospitalisation, diagnosis, baseline symptoms, functioning. (41) The only factor statistically significantly associated with perceived coercion was improvement in treatment satisfaction between baseline and follow-up. Those whose treatment satisfaction increased more markedly between baseline and follow-up were less likely to feel coerc…	légaux	No significant associations were found with involuntary detention after the voluntary admission. (41)	Environnement	They thought that hospital care was mostly not helpful or harmful because of being confined and kept away from their families, having no privacy, and feeling scared by other patients. Overall, they perceived the hospital as a place where they were contained and given medication, not as a therapeutic environment. (41)	relationnels	91% of coerced patients believed that they did not have control over their admission and treatment. They felt they did not have the opportunity to choose between different options, they were not sufficiently involved in treatment decisions, and they were not given adequate information. They often felt threatened and that if they did not go to hospital “voluntarily” they would be admitted under a …
Christina Katsakou, Stamatina Marougka, Jonathan Garabette, Felicitas Rost, Ksenija Yeeles, Stefan Priebe	2011	Royaume-Uni	article de recherche	The present study aimed a) to investigate whether specific sociodemographic and clinical characteristics are associated with perceptions of coercion at admission among legally voluntary patients, b) to examine whether voluntary patients who feel coerced into admission continue to feel coerced during hospital treatment, c) to indentify factors associated with feelings of coercion during treatment,…	In nine acute wards in two hospitals in East London. Consecutive legally voluntarily admitted patients were recruited between July and September 2003 and between November 2005 and July 2006.	270	intrashospitalier	mixte	Baseline = Age, gender, diagnosis Ensuite = Patients followed-up at one month were compared to those who considered themselves coerced and completed additional questionnaires at baseline, using age, gender, ethnicity, employment, living situation, past hospitalisation, diagnosis, perceived coercion at admission and during treatment, severity of symptoms, global functioning, treatment satisfaction…	McArthur Perceived Coercion Scale, Client's Assessment of Treatment Scale, Coercion Ladder and In-depth semi-structured interviews with patients, who were selected from the quantitative sample	Quantitatif: Out of the 91 patients who felt coerced to admission, 83 (91%) completed additional questionnaires at baseline and 58 (70%) were interviewed at one month follow-ups. From those interviewed at follow-ups, 25 (44%) were still in hospital (for the index admission). 91 (34%) had a total score of 3 or above and were considered coerced. Gender was a marginally significant predictor of perc…	structurels	Once in hospital, they felt that they had to comply with a routine that they were not introduced to. (41)
V.Del Vecchio, M.Luciano, D.Giacco, L.Del Gaudio, G.Sampogna, V.Prisco, C.De Rosa, A.Fiorillo	2012	Italie	conférence	This study, conducted within the EUNOMIA project on the evaluation of coercive measures in psychiatry in twelve European countries intended to assess: 1) the clinical and socio-demographic characteristics most frequently associated with higher levels of perceived coercion at admission; 2) the relationship between psychiatric symptoms and levels of perceived coercion	Patients admitted in psychiatric wards, were consecutively recruited if they experienced high levels of perceived coercion. In psychiatry in twelve European countries (Bulgaria, Czech Republic, Germany, Greece, Israel, Italy, Lithuania, Poland, Slovakia, Spain, Sweden, and United Kingdom)	2815 (1997 après 3 mois)	intrashospitalier	quantitatif	Perceived coercion, social functioning and psychiatric symptoms were investigated with previously validated assessment instruments.	McArthur Perceived Coercion Scale	In multivariate analyses, high levels of perceived coercion at admission were associated with legally involuntary admission, female sex, lower social functioning and positive symptoms. Perceived coercion significantly decreased at follow up. In particular, the improvement of social functioning and of positive symptoms was associated with a greater reduction of perceived coercion. The results of t…	légaux	In multivariate analyses, high levels of perceived coercion at admission were associated with legally involuntary admission. (43)	sociodémographiques	In multivariate analyses, high levels of perceived coercion at admission were associated with female sex (43)	cliniques	In multivariate analyses, high levels of perceived coercion at admission were associated with lower social functioning and positive symptoms. (43)	Temps	Perceived coercion significantly decreased at follow up (3 mois plus tard). In particular, the improvement of social functioning and of positive symptoms was associated with a greater reduction of perceived coercion. (43)
Gavin Davidson and Jim Campbell	2007	Irlande	journal article	This paper begins by exploring the literature on coercion and mental health practice and, in doing so, highlights arguments about the relative effectiveness of strategies and ethical dilemmas which are prevalent in this field. The paper concludes with recommendations to develop ways in which practitioners might be better prepared to work within the context of coercive policy and law	Assertive Outreach (AO) group and a Community Mental Health Team (CMHT) group. The groups consisted of the clients and their respective keyworkers. Voluntary and involuntary inpatient hospital-use data were also collected for the eighteen months before and after baseline.	157	intrahospitalier	longitudinal, quasi-experimental design	gender, age, marital status, diagnostic, emploi,	Perceived Coercion Scale, Therapeutic Limit Setting, Service Engagement Scale, interviews	54% agreed to be interviewed and to allow their keyworker to be interviewed; 25% declined to be interviewed but consented to their keyworker being interviewed; and 16% declined to participate, so 79% agreed to some form of participation. Of the 60 keyworkers interviewed at baseline, 25% were social workers, 57% were community psychiatric nurses, 15% were occupational therapists and there was 2% h…	cliniques	Clients in the AO (assertive outreach = SIM) group had a higher mean PCS score at baseline, indicating a higher level of perceived coercion, but this then reduced at nine and eighteen months’ follow-up. The CMHT (community mental health teams) group had a lower score at baseline but this remained the same at nine months, at which point, it was higher than the AO group, and increased slightly at e…	Temps	The AO group had a lower score at baseline and this increased slightly over the eighteen months. The CMHT had a higher score at baseline and this increased over the eighteen months, representing an increase in the number and frequency of strategies to encourage compliance. (47)
Gianluca Fiore, Davide Elia Bertani, Mattia Marchi, Graça Cardoso, Gian Maria Galeazzi	2021	Italie	Recension de la littérature	This study reviews qualitative studies about longacting injectable antipsychotic drugs with the aim to gain a better understanding of how LAIs therapy is perceived by patients, to analyse the perceived pros and cons of treatment with LAIs in comparison to oral medication and to investigate factors in favour of each particular method of administration based on the experience and opinions of patien…	This study includes qualitative studies conducted in focus groups, structured or semi–structured interviews and case studies, which aimed to explore the subjective experience and attitudes of patients towards LAIs.	220 records	intrahospitalier	Méta-analyse?	This study includes qualitative studies conducted in focus groups, structured or semi–structured interviews and case studies, which aimed to explore the subjective experience and attitudes of patients towards LAIs. Mixed methods studies with a qualitative component were also included. Studies reporting only quantitative data (e.g. cross-sectional, case-control, cohort studies and clinical trials)…	A search for qualitative studies has been carried out on PubMed, Google Scholar, PsycINFO and PsycArticles, yielding 11 studies suitable for a review of qualitative studies. The reporting approach chosen was meta-ethnography, following the ENTREQ statement recommendations. Key concepts common to the different studies were extrapolated and then analysed in a systematic and comparative way	Advantages: Eight studies highlighted the advantages of the depot formulation. The most cited advantage was not having to remember to take medication every day, an action that for some patients served as a daily reminder of their difficulties. Another advantage reported by patients was the sense of safety provided by the medication, perceived as a way of gaining control over the world around them…	cliniques	The negative perception of LAIs was also due to the patients associating the injection with the idea of a medical procedure that is carried out against the patient’s will, for example during an involuntary admission. This way, the coercive experience of a short–acting antipsychotic injection can be generalised to LAIs formulation. Many patients remembered the first injections as violent and painf…	relationnels	The issue of coercion is addressed in 6 out of 11 studies. In most cases, psychiatrists decided type and dose of medication without checking with the patient or the caregivers, although participation in the choice may have varied depending on the severity of the disorder (with less severe cases being more involved in the choice) and the therapeutic formulation (patients were more involved when di…
Fugger G, Gleiss A, Baldinger P, Strnad A, Kasper S, Frey R.	2016	Australie	article de recherche	The objective of the present longitudinal investigation was to analyse the burden caused by physical restraint in psychiatric wards. Three specific research questions were addressed: i) Does the patients’ subjective perception of physical restraint change the longer the time span from the last fixation? ii) Is there a difference between the patients’ and the investigators’ evaluation of physical …	From February 2011 to July 2012, at the Viennese psychiatric intensive care unit (PICU) at the Department of Psychiatry and Psychotherapy (DPP), Medical University of Vienna (MUV), located in the general hospital of Vienna (AKH). All patients who were involuntarily admitted and physically restrained at a psychiatric intensive care unit within an 18-month study period were analysed.	47	intrahospitalier	longitudinal	Patients were included if they possessed the power of judgment and the ability to decide on study participation evaluated by a psychiatrist prior inclusion. Involuntarily patient physically restrained.	Medical files, MacArthur form, Visual analogue scales, Impact of Event Scale – revised version, Recording of the psychopathological state, Recording of the clinical global impression score,	All patients experiencing physical (=mechanical) restraint by belt fixation during the observation period were analysed at least for restriction modalities (total number = 47). Due to major disturbances of vigilance, orientation or memory, only 12 patients were interviewed during restraint (visit 1); 36 patients were reached after the cessation of restraint (visit 2), 34 shortly before discharge …	coercition	About 50% of the patients (who had been through physical resrtaint - belt fization) documented high perceived coercion. (49)
Patricia A. Galon and N. Margaret Wineman	2010	États-Unis	Revue de la littérature/discussion	there is evidence that the perception of coercion can be mitigated by procedural justice that is demonstrated by fairness, patient inclusion in the process, and benevolence on the part of authority figures. Implications for nursing practice and research concerning coercion, procedural justice, and OPC are discussed.	the primary purpose of this article is to review current information and research related to coercion, and the associated concept procedural justice, in mental health treatment and to discuss the implications of this knowledge for nursing practice. A secondary purpose is to spur thought and comment within the psychiatric nursing community on forms of coercive treatment, particularly OPC. In the B…		intrahospitalier			The MacArthur Network on Mental Health and the Law
Knut Ivar Iversen, Georg Høyer, Hal Sexton & Ole Kristian Grønli	2002	Norvège	article de recherche	In this paper we describe perceived coercion among patients admitted to acute wards in Norway. We applied both the direct and indirect method to measure perceived coercion. We then compared the two approaches and examined predictors for perceived coercion.	All patients aged 18–60 admitted to four acute wards at two Norwegian psychiatric hospitals from October 1998 through November 1999 were included, regardless of their legal admission status.	173 were recruited from the University Hospital of Tromsø and 50 from Nordland Psychiatric Hospital (NPS).	intrahospitalier	mixte	Gender, age, main diagnosis, comorbidity, GAF mean score, BPRS mean score, duration of stay,	semi-structured interview, named the Nordic Admission Interview. MacArthur Admission Experience Scale and Coercion Ladder	Perceived coercion calculated from the MPCS showed a mean score of 2.47. The CL mean score was 4.03. Differences in the mean scores of perceived coercion between voluntarily and involuntarily admitted patients were highly signi cant on both the MPCS and the CL.. The correlation between the scores of perceived coercion using the indirect (MPCS) and the more direct (CL) measures were moderately hi…	légaux	Following the suggestions of Hoge et al. (10), legally voluntary subjects with MPCS scores greater than two were termed ‘‘coerced voluntaries’’ and legally involuntary subjects with coercion scores less than two were termed ‘‘uncoerced involuntaries’’. Using these cut-off points, 26 patients (32%) were classifed as ‘‘coerced voluntaries’’, indicating that they had experienced a major element of c…	relationnels	We found that process exclusion and negative pressures signi cantly predict perceived coercion, ac- counting for 53% and 48% of the variance in the MPCS and the CL, respectively. (51) Sixteen per cent of the voluntarily admitted answered that they had felt offended during the admission process and as many as one- fth wanted to be discharged. (51)	sociodémographiques	The amount of coercion experienced during admission was not signi cantly related to gender, age. (51)	cliniques	The amount of coercion experienced during admission was not signi cantly related to diagnosis, earlier commitment, GAF (fonctionnement global) or BPRS (symptômes psychiatriques). (51)
Matthias Jaeger, Wulf Rossler	2010	Suisse	article de recherche	this study aimed at investigating the factors influencing psychiatric patients' subjective measures of perceived coercion, fairness and effectiveness. We hypothesised that patients with experience of leverage and/or coerced voluntarism were more likely to perceive coercion, and would feel they were treated with less fairness, and would in consequence evaluate their treatment as less effective. An…	The 187 participants were selected as a 'convenience' sample from the inpatient and outpatient population of the Department of General and Social Psychiatry, University of Zurich, during a recruitment period of 1year (n=2608 in 2006).	187	intrahospitalier	mixte	o had at least one outpatient appointment in the previous month, and a first service contact at least 6 months previously. Age between 18 and 65 years, sufficient knowledge of the German language, currently no acute psychotic episode or condition resulting in inability to give informed consent, for example, aggressive behaviour, endangering others or oneself, disorientation or major thought disor…	ICD-10 criteria, structured interview, Brief Psychiatric Rating Scale, Global Assessment of Functioning, Insight and Treatment Attitudes Questionnaire, modified version of the MacArthur Admission Experience Survey, L53	Participants were predominantly born in Switzerland, with an average age of 40 years. They were mainly male, single and living alone. The most prevalent diagnosis was schizophrenia and spectrum disorder (ICD-10: F2) with 53 subjects (28%) followed by substance misuse disorder with 51 subjects (27%), affective disorder with 44 subjects (24%). Other diagnoses applied to 39 subjects (21%). The socio…	coercition	Higher levels of coercion on the AES correlated with experiences of most types of leverage, as well as of coerced voluntarism. Perceived fairness was lower in case of experiences with any type of leverage with the exception of child custody and criminal justice. (To assess experience with leverage, subjects were asked whether they had ever been picked up by the police, or had ever been arrested, …	cliniques	schizophrenic disorder were associated with higher perceived coercion scores on AES. (52)	sociodémographiques	None of the socio-demographic characteristics (age, gender, état civil) emerged as a significant predictor of the outcome measures. (52)
Min Hwa Lee and Mi Kyung Seo	2021	Corée	article de recherche	this study analyzed the effect of the perceived coercion of persons with mental illness who use community mental health services in Korea—on their therapeutic satisfaction and their life satisfaction mediated by the therapeutic relationship. We considered therapeutic satisfaction and life satisfaction because these variables are the main factors that determine recovery from the point of view of a…	185 participants with mental disorders over the age of 20 years.	185	interne et externe	mixte	gender, age, education, iagnosis, facility type, employment status, housemate, diagnosis of schizophrenia or a mood disorder according to DSM-5, living within the community, and maintaining ongoing contact with the community service unit.	Perceived Coercion Scale of the MacArthur Admission Experience Survey, Scale To Assess the Therapeutic Relationship, Patient version), Life Satisfaction Scale, which was used in the Korea Welfare Panel Study, Colorado Symptom Index, which was adapted to the Korean context by Lee and Seo, Self-Health Management Scale developed by Seo, Schedule for the Assessment of Insight, SPSS 26 and AMOS 26, St…	The correlation analysis of all variables showed that clinical variables had statistically significant correlations with therapeutic relationship, therapeutic satisfaction, and life satisfaction, but no significant correlation with perceived coercion. Furthermore, perceived coercion was found to have significant predictive power for treatment satisfaction and life satisfaction mediated by therape…	relationnels	perceived coercion was found to have significant predictive power for treatment satisfaction and life satisfaction mediated by therapeutic relationship. Specifically, the lower the perceived coercion, the better the therapeutic relationship. (53)	cliniques	there were no significant correlations between clinical variables (diagnostic, symptômes, autocritique, fonctionnement psychosocial) and perceived coercion. (53)
Charles W. Lidz, Ph.D., Edward P. Mulvey, Ph.D., Steven K. Hoge, M.D., Brenda L. Kirsch, M.A., John Monahan, Ph.D., Marlene Eisenberg, Ph.D., William Gardner, Ph.D., and Loren H. Roth, M.D., M.P.H.	1998	États-Unis	article de recherche	The purpose of this study was to examine the relationships between patients’ perceived coercion and scores on coercion-related behaviors generated by the coding process for the most plausible factual account. The use of multiple data sources and a systematic method for coding whether a behavior or event occurred allows us to understand better what coercionrelated behaviors are most influential in…	Between July 1992 and August 1994, we studied 433 cases at two university-based hospitals, one in Pennsylvania (237 cases) and one in Virginia (196 cases). Patients were interviewed within 48 hours after admission.	A subgroup of 171 cases were used in the present study	intrahospitalier	mixte	age, race, gender, marital status, education, occupation, employment status, legal status, length of stay, diagnosis, whether or not seclusion or restraint was used, or the subject’s perceived coercion score on the MacArthur Admission Experience Interview	Interview, MacArthur Admission Experience Interview, a semistructured interview that was modified slightly for the different types of interviewed persons. Code book?	Frequencies of Coercion-Related Behaviors: Persuasion was the most common method used to try to get patients to come into the hospital. However, 49% (N=83) of the patients experienced at least one of the following: being given orders, threats, a show of force, legal force, or physical force. Positive symbolic pressures, including persuasion, inducement, and asking for a preference, use words to e…	sociodémographiques	We tested age, race, gender, social class, diagnosis of affective disorder, diagnosis of schizophrenia, comorbid substance abuse, education, length of stay in the hospital, and site. Of these, only race was significantly related to perceived coercion (t=3.06, df=169, p<0.005), with African Americans reporting feeling less coerced than other subjects. (54)	coercition	The use of legal force, being given orders, threats, and “a show of force” were all strongly correlated with perceived coercion. (54)	cliniques	We tested age, race, gender, social class, diagnosis of affective disorder, diagnosis of schizophrenia, comorbid substance abuse, education, length of stay in the hospital, and site. Of these, only race was significantly related to perceived coercion. (54)	Temps	We tested age, race, gender, social class, diagnosis of affective disorder, diagnosis of schizophrenia, comorbid substance abuse, education, length of stay in the hospital, and site. Of these, only race was significantly related to perceived coercion. (54)
Debora Martinez, Alexandra Brodar, Benedetta Silva, Oana Diringer, Charles Bonsack, Stéphane Morandi, Philippe Golay	2022	suisse	article de recherche	the aim of this study was to assess the impact of past formal coercion experiences on 1) perceived coercion and 2) on satisfaction during voluntary hospitalisation. For methodological reasons, past coercion was defned for the patients as at least one formal experience of confnement, prohibition of free movement or contact with relatives, seclusion, restrain and forced medication. Our goal was to …	Participants were all hospitalized and were recruited throughout six psychiatric hospitals in the French-speaking part of Switzerland between March 2020 and June 2022. The hospitals were covering several districts in three cantons (Vaud, Neuchâtel, Fribourg) and comprised acute psychiatric wards.	140	intrahospitalier	mixte	e between 18 and 65 years old, being hospitalised from 7 and 15 days and sufciently profcient in French to complete the questionnaire. (age, gender, nationality, occurrence of previous psychiatric hospitalisations and main diagnosis)	The MacArthur Admission Experience Survey (AES) Short Form, The Coercion Experience Scale (CES), Satisfaction Regarding Hospitalisation (ANQ), Health of the Nation Outcome Scales (HoNOS‑F), Self‑reported Health.	A total of 140 voluntarily admitted psychiatric patients took part in this study. 53 patients (37.9%) experienced coercion before this hospitalisation and 77 patients (55.0%) were women. Age ranged from 18 to 63 years old (M=39.26, SD=14.15). All patients were French-speakers, and the large majority (75.0%; n=105) was Swiss. Primary diagnosis, based on the International Statistical Classifcation …	coercition	The AES perceived negative pressures score (β=0.272, p=0.016) was signifcantly predicted by past experience of coercion. Our findings suggested that patients with a history of coercion are more likely to perceive negative pressure and fear during re-admission and hospitalisation and also be less satisfied with treatments and information, i.e., the ability to ask questions. This is important becau…
Brian G. McKenna, Alexander I.F. Simpson, John H. Coverdale	2006	Nouvelle-Zélande	article de recherche	The aim of this study is to determine the level of coercion perceived by those under outpatient commitment in New Zealand. Emphasis is given to consideration of the presence of ambivalence and the role of processes of interaction including procedural justice in relation to patients’ perceptions of coercion.	The survey was undertaken from December 2000 to June 2002 by the first author in face-to-face structured interviews with the participants. Every consecutive involuntary outpatient within the first year of their Community Treatment Order presenting for their statutory clinical review was considered for inclusion in the study, until the required participant number was reached	138	intrahospitalier	cross-sectional comparative research design	gender, age, ethnicity, marital status, educational achievement, religion, employment, living arrangements and annual household income. Clinical variables included current primary diagnosis; past experience of psychiatric hospitalisation; past experience of committal; current alcohol or substance abuse issues; current involvement in a variety of treatment approaches; current service access; and i…	Participants were surveyed using the validated psychometric measure of patients’ perceptions of coercion (the Perceived Coercion Scale) within the MacArthur Admission Experience Survey (the AES) Short Form. The data were analyzed using SPSS, version 11.5. Items asked about aspects of procedural justice.	Although the level of coercion for involuntary outpatients was relatively low, it was significantly higher than that experienced by voluntary outpatients. Yet involuntary outpatients were more likely to espouse benefits of outpatient commitment. Although there was an inverse correlation between perceptions of procedural justice and perceived coercion, procedural justice did not feature in the lin…	légaux	Although the level of coercion for involuntary outpatients was relatively low, it was significantly higher than that experienced by voluntary outpatients. (56) The majority of involuntary outpatients (58%) did not feel forced into treatment or believe that the application of a Community Treatment Order had been used to threaten them into treatment (68%). Yet involuntary outpatients were more like…	Temps	When considering involuntary outpatients, there was no significant association between length of the time under the order, the outcome of the current review process, or recent involvement with the legal profession, and the outcome variable of perceived coercion. (56)	sociodémographiques	Of the demographic variables, only marital status had a significant relationship with patients’ perceptions of coercion. Marital status was dichotomised to compare the relationship between those with a present partner and those Suite: without a present partner. Those outpatients with a present partner experienced significantly less coercion than those without though the level of coercion perceive…	cliniques	In considering clinical variables, past involvement with psychiatric or penal institutions related negatively to patients’ perceptions of coercion. This was irrespective of whether this involvement was past psychiatric hospital admission (voluntary or involuntary), past admission to forensic psychiatric hospital, or past imprisonment. In all cases those who had such experiences perceived signific…	Individuel - patient	Emotional responses to the process of outpatient treatment, demonstrated that outpatients who responded to the process with sadness, anger, confusion or fear were significantly more likely to experience higher levels of perceived coercion than those who did not experience these emotions. Conversely those who experienced the emotional responses of happiness, or relief were more likely to experienc…	coercition	There were three items in the interview schedule concerning patients’ perceptions of dnegative pressuresT during outpatient treatment. These were whether the participant felt forced into treatment; whether they felt threatened into treatment; and specifically whether they felt threatened with the use of outpatient commitment into being involved in treatment. In all areas, those that felt the dneg…
Brian G. McKenna, Alexander I.F. Simpson, John H. Coverdale	2006	Nouvelle-Zélande	article de recherche	The aim of this study is to determine the level of coercion perceived by those under outpatient commitment in New Zealand. Emphasis is given to consideration of the presence of ambivalence and the role of processes of interaction including procedural justice in relation to patients’ perceptions of coercion.	The survey was undertaken from December 2000 to June 2002 by the first author in face-to-face structured interviews with the participants. Every consecutive involuntary outpatient within the first year of their Community Treatment Order presenting for their statutory clinical review was considered for inclusion in the study, until the required participant number was reached	138	intrahospitalier	cross-sectional comparative research design	gender, age, ethnicity, marital status, educational achievement, religion, employment, living arrangements and annual household income. Clinical variables included current primary diagnosis; past experience of psychiatric hospitalisation; past experience of committal; current alcohol or substance abuse issues; current involvement in a variety of treatment approaches; current service access; and i…	Participants were surveyed using the validated psychometric measure of patients’ perceptions of coercion (the Perceived Coercion Scale) within the MacArthur Admission Experience Survey (the AES) Short Form. The data were analyzed using SPSS, version 11.5. Items asked about aspects of procedural justice.	Although the level of coercion for involuntary outpatients was relatively low, it was significantly higher than that experienced by voluntary outpatients. Yet involuntary outpatients were more likely to espouse benefits of outpatient commitment. Although there was an inverse correlation between perceptions of procedural justice and perceived coercion, procedural justice did not feature in the lin…	relationnels	There was also a correlation between procedural justice and the outcome measure of perceived coercion. As the perception of procedural justice increased the perception of coercion decreased. Conversely as the perception of procedural justice decreased the perception of coercion increased. However the rs value indicated that this correlation was weak (rs= 0.296, p V0.001). (56)
Robert A. Nicholson, Carolyn Ekenstam, and Steve Norwood	1996	États-Unis	article de recherche	The present study was therefore conducted with three goals in mind: (a) to provide additional data on the psychometric properties of the Perceived Coercion Scale and the MacArthur Admission Experience survey from which the PCS was derived; (b) to investigate the relationship between formal legal status and patients' perceptions of the coerciveness of hospitalization; and (c) to examine the relati…	all patients admitted to WSH between March 1, 1993, and June 15, 1993.	123	intrahospitalier	mixte	Age, race, gender, education, employment status, marital status, diagnosis, GAS at admission, number of prior admission, legal status, PCS	MacArthur Admission Experience Survey--Patient Version (AES), Consumer Satisfaction Survey (CSS),	Of 220 patients admitted during the period of the study, 28 (12.7%) were screened out of the study by hospital staff and hence, were not offered the AES. Further, 50 (22.7%) patients refused to take the survey when it was offered, and an additional 19 (8.6%) consented but proved unable to complete the survey. Thus, the AES was completed by 123 (55.9%) of the patients in the total sample. There we…	sociodémographiques	Females perceived the admission process as more coercive. (57)	légaux	Notably, a considerable percentage of involuntary patients (25.0%) did not appear to experience the hospitalization as coercive (as reflected by scores of 0 or i on the PCS). However, over one-half (53.6%) of the involuntary patients reported substantial coercion (scores of 4 or 5). In contrast, among voluntary patients, only 5.1% perceived high levels of coercion (with no patient obtaining a sco…	cliniques	Those with fewer admissions perceived the admission process as more coercive. (57)
Anne Opsal , Øistein Kristensen, John Kåre Vederhus and Thomas Clausen	2016	Norvège	article de recherche	The present study aimed to investigate the role that perceived coercion played among patients with SUD that entered treatment. We also aimed to clarify whether patients that were admitted involuntarily perceived coercion differently from those that were admitted voluntarily, and to identify factors that could predict perceived coercion	two groups of patients admitted to SUD and psychiatry wards: those admitted involuntarily (IA group) and those admitted voluntarily (VA group). Patients in the IA group were recruited from three publicly funded treatment centres in the south-eastern part of Norway. From 1 January 2009 to 17 December 2011.	192	intrahospitalier	mixte	age, genre, education, source of financial support, living arrangement, Treated by a physician for somatic diseases, Injecting illicit drug, Alcoholic delirium tremens, Overdoses on drugs, Suicide attempts, Mental stress score, substance abuse or dependence, good understanding/speech in Norwegian language, and at least 3 weeks of hospital residence after admission.	ICD-10, Mini International Neuropsychiatric Interview, Sociodemographic variables were measured with the European Addiction Severity Index, the Symptom Checklist-90-R instrument, PCQ (Perceived Coercion Questionnaire),	Patient characteristics and substance use: During the 6 months before admission, significantly more patients in the IA group had injected illicit drugs and at a higher frequency than patients in the VA group. In addition, patients admitted involuntarily had experienced more overdoses during their lifetime compared with patients admitted voluntarily. However, the burden of psychological symptoms (…	légaux	Patients in both the IA (involuntary) and VA (voluntary) groups reported perceived coercion during the admission process. When categorizing the PCQ (Perceived Coercion Questionnaire) scale, we found that, overall, only 14% of patients admitted involuntarily did not report perceiving coercion on any of the subscales, and 92% of patients admitted voluntarily agreed or strongly agreed that they perc…	cliniques	In the linear regression model, we found that only the Global Score Index of the Scl-90-R was significantly associated with perceived coercion; however, this factor explained only 3% of the variance in the PCQ. (58)
MX Patel, N. de Zoysa, M. Bernadt, J. Bindman, and AS David	2010	Angleterre	article de recherche	We investigated patients’ perspectives of coercion for both depot and oral antipsychotic treatment using a quantitative instrument. For the purposes of this study, ‘coercion’ was defined as that perceived by the patient and did not refer to legal detention status. The null hypothesis was that reported levels of coercion would not differ according to current antipsychotic formulation (depot versus…	The 72 participants with schizophrenia or schizoaffective disorder, aged 18 + years, outpatient voluntary status (i.e., none were legally detained) and on maintenance medication were a random subsample from a community based two-stage attitudinal study of attitudes to medication	72	intrahospitalier	mixte	age, gender, ethnicity, education, education, employment status, main diagnosis, length of illness, recent admission	The MacArthur Coercion Study Admission Experience Survey, ICD-10, WHO	Sample characteristics: The two main comparison groups comprised 23 (32%) participants on typical depot antipsychotics and 49 (68%) on oral antipsychotics (atypicals, typicals or clozapine). Of those on tablets, 42 (86%) were on atypicals, 3 (6%) were on typicals and 4 (8%) were taking clozapine. There were no baseline differences between the two groups in terms of sociodemographic characteristic…	cliniques	Mean total coercion scores were significantly higher for depot than oral (medication), as were perceived coercion and negative pressures subscales. (59)
Molly K. Tschopp, Norman L. Berven, Fong Chan	2011	États-Unis	article de recherche	The purpose of the present study was to evaluate the degree of coercion perceived by mental health consumers in an ACT program, the extent to which coercive strategies are perceived to be implemented, and how perceived coercion might relate to the variables of quality of life, working alliance, and sense of empowerment.	Participants were recruited both through agency case managers and the posting of consumer recruitment notices. The sample was comprised of 65 adults diagnosed with predominantly schizophrenia and schizoaffective disorders in an ACT program in the Midwest. The majority of participants were men (63.1%) and white (83.1%), with a mean age of 40.4 years. . A total of 75.4% reported that they were sing…	65	intrahospitalier	mixte	age, gender, racial/ethnic identity, marital status, educational level, length of time participating in the ACT program, formal legal status, and representative payee assignment.	Demographic Questionnaire, Perceptions of Mental Health Services Questionnaire, Empowerment Scale (ES), Quality of Life Questionnaire (QLQ), Working Alliance Inventory-Short Form (WAI-S),	The Part I Perceived coercion subscale, with a mean of 2.19 (SD = 0.51) was below the mid-point of 2.50, indicating that the respondents tended not to perceive coercion on the part of ACT staff. The mean score of 2.07 (SD = 0.53) on the Process Exclusion subscale is also below the midpoint of 2.50, indicating that participants tended not to perceive exclusion from decision-making processes. The m…	cliniques	The Part I Perceived coercion subscale, with a mean of 2.19 (SD = 0.51) was below the mid-point of 2.50, indicating that the respondents tended not to perceive coercion on the part of ACT staff. The mean score of 2.07 (SD = 0.53) on the Process Exclusion subscale is also below the midpoint of 2.50, indicating that participants tended not to perceive exclusion from decision-making processes. The m…
Michael Daffern, Matthew Tonkinc, Kevin Howellsc, Gopi Krishnanc, Geoffrey Ijomahc and John Miltonc	2010	Australie	article de recherche	The aim of the current study is to examine perceptions of coercion and interpersonal style in patients with personality disorder and to examine the relationship between these and subsequent aggression and self-harm during hospitalisation. More specifically, do patients with particular interpersonal styles (i.e. hostile and dominant) experience greater coercion and does this result in them being m…	The setting for this project was the Personality Disorder Service of Rampton Hospital, which is one of the three high secure psychiatric hospitals in England and Wales. All patients are male and detained under the Mental Health Act (1983) with a legal category of Psychopathic Disorder. Participants were 39 patients with personality disorder admitted involuntarily to a secure psychiatric hospital	39	intrahospitalier	mixte	genre, detained under mental health act, with a psychotic disorder,	semi-structured interview, MacArthur Admission Experience Survey: Short Form 1, CIRCLE the chart of interpersonal reactions in closed living environments,	The mean age of these 39 patients at interview was 37.95 years and the predominant ethnic group was White-British. The remaining seven patients were a mixture of White-Other (n ¼ 3, 7.69%), Mixed-White and Black African, Mixed-White and Asian, and Caribbean. One patient did not disclose his ethnicity. the predominant sections were a 47/49 Home Office Transfer and a 37/41 Hospital Order with restr…	Individuel - patient	Is interpersonal style related to perceived coercion? no statistically significant relationships were observed (all p 4 .05), with all relationships of weak strength (Cohen, 1988) and none of the interpersonal variables shared more than 3% of their variance with MPCS scores. (61)
Florian Hotzy, Manuela Spiess, Regula Ruflin, Andres Schneeberger, Rafael Traber, Stephane Morandi, Matthias Jaeger, Anastasia Theodoridou	2023	Suisse	article de recherche	the aim of this study was to analyze whether involuntarily admitted patients in different psychiatric hospitals in Switzerland feel well informed about IA and whether the level of perceived information is associated with perceived coercion. We hypothesized that a higher level of perceived information about IA would be associated with less perceived coercion.	we enrolled n = 224 psychiatric patients who were receiving treatment at the study sites, had recent experience with IA (within the current treatment episode or in the past year), were aged 18 years of age or older, and were able to provide informed consent for participation.	224	intrahospitalier	observational study	age, recent experience with IA, consent, language (french, italian or german)	We developed a semi-quantitative questionnaire in three languages (German, French, Italian). MacArthur Admission Experience Survey (AES)	A total of n = 224 patients were included in this study. They had a mean age of 43.7 years (SD = 17.0) and n = 114 (50.9%) were male, n = 108 (48.2%) were female and n = 2 (0.9%) were non-binary. Most participants were from the canton of Baselland (n = 52, 23.2%), followed by Ticino (n = 49, 21.9%), Zurich (n = 42, 18.8%), Grisons (n = 36, 16.1%), Vaud (n = 24, 10.7%), and n = 21 9.3% did not spe…	relationnels	In a correlation analysis of the three subscales of the AES with the level of perceived information and attitudes towards some criteria for IA (involuntary admission), we found that higher levels of negative pressure, perceived coercion, and process exclusion were significantly associated with lower levels of perceived information about IA and less agreement with the legal criteria for IA. We fou…
Lars Kjellin, Georg Høyer, Marianne Engberg, Rittakerttu Kaltiala-Heino, Maria Sigurjo´nsdo´ttir	2006	Suisse	article de recherche	The objectives of this article are to compare levels of perceived coercion, among committed and voluntary patients, at admission to psychiatric in-patient care across the five Nordic countries, and across centres within countries, and to analyse differences in perceived coercion in terms of legal prerequisites and differences in clinical practice	Twelve psychiatric hospitals (one in Denmark, three in Finland, one in Iceland, three in Norway and four in Sweden) participated in the study. The data collection was done in 1996–1997 in Denmark, 1996 in Finland, 1996–1997 in Iceland, 1997–1998 in Norway and 1997– 1999 in Sweden. In Norway and Iceland, all consecutively admitted patients aged 18–60 were included, regardless of their legal admiss…	920	intrahospitalier	mixte	Age, genre, main diagnosis, GAF score, BPRS score, first time admitted or not.	Global Assessment of Functioning Scale, and the Brief Psychiatric Rating Scale, MacArthur Perceived Coercion Scale, Nordic Admission Interview	The committed patients’ statements about whether they came involuntarily to the hospital varied significantly among countries, and we found significant differences in levels of perceived coercion at admission between countries. There were no differences between committed patients scoring high and low on the CL with regard to sex, age, diagnostic group, BPRS scores or if the patient was admitted f…	sociodémographiques	There were no differences between committed patients scoring high and low on the CL with regard to sex, age. (63)	cliniques	There were no differences between committed patients scoring high and low on the CL with regard to diagnostic group, BPRS scores or if the patient was admitted for the first time or not. However, committed patients scoring low on the CL had higher GAF scores than patients scoring high. (63)	Environnement	We found no differences in perceived coercion scores between the participating centres within countries, with the exception of Sweden. One of the centres in Sweden, with few cases, differed significantly from the other three centres. In a logistic regression analysis with the dichotomised CL as dependent variable and country as independent variable, living in Norway was a significant predictor fo…
B. O’Donoghue, E. Roche, J. Lyne,, K. Madigan and L. Feeney	2017	Australie	article de recherche	The ‘Service Users’ Perspective of their Admission’ study examined voluntarily and involuntarily admitted services users’ perception of coercion during the admission process and whether this was associated with factors such as the therapeutic alliance, satisfaction with services, functioning and quality of life. This report aims to collate the findings of the study.	Eligible individuals aged 18 years and who were involuntarily admitted to three psychiatric in-patient units in Dublin and Wicklow between 1 May 2010 and 30 June 2011	161	intrahospitalier	mixte	genre, marital status, diagnosis, co-morbid diagnosis, level of functionning,	Diagnoses were determined using the SCID, MacArthur AES , CSQ-8, The Working Alliance Inventory-Short Revised, The Working Alliance Inventory-Short Revised	A total of 229 service users were eligible to participate in the study, of whom, 70% (n = 161) consented to participate and were interviewed. In summary, 53% were male, 63% were single and 47% had a diagnosis of a psychotic disorder. The mean age was 43.7 (S.D.±13.3) years and the mean level of functioning, as determined by the GAF, was 47.1. A total of 37% of involuntarily admitted service users…	légaux	Involuntarily admitted service users reported higher levels of perceived coercion, perceived pressures and lower levels of procedural justices compared with voluntarily admitted service users. A total of 80% of service users admitted involuntarily reported experiencing at least four of the five components of the MacArthur perceived coercion scale (i.e. they had a score of 4 or greater) and theref…
Ramachandra, Vijayalakshmi Poreddi, Rajalakshmi Ramu, Sugavana Selvi, Sailaxmi Gandhi, Lalitha Krishnasamy, B. M. Suresh	2017	Inde	article de recherche	the present study was aimed to investigate the perceived coercion of psychiatric patients during admission into a psychiatric hospital keeping the current Mental Health Act 1987 and MHC Bill, 2013, in perspective.	All the patients those were admitted in a tertiary hospital during the year 2015 were included in the present study. The study population was selected randomly from admission register. Patients admitted with psychiatric illnesses as International Classification of Diseases‑10 criteria, all individuals 18 years and above, and willing to participate and were able to give the informed consent.	205	intrahospitalier	cross‑sectional descriptive survey	age, gender, educational status, marital status, employment, residence, religion, monthly income, diagnosis, types of admission, reasons for admission according to patient and family, history of past hospitalization, living situation, history of substance abuse, insight into mental illness, need for hospitalization, and whether first consultation was with psychiatrist or others.	MacArthur admission experience survey	A total of 205 mental health consumers participated in the present study of whom, a majority was women (64.4%). Participants were predominantly young to middle‑aged adults (mean age, 35 years), A majority of them were Hindus (82%), married (60%), and were from urban background (53.2%). More number of (86.3%) participants’ was diagnosed as psychotic disorders such as psychosis, bipolar affective d…	légaux	Participants those were admitted involuntarily reported to have significantly more on perceived coercion subscale (t = −5.141, P > 0.0001) and voluntarily admitted participants reported significantly more on negative pressure subscale (t = 3.445, P > 0.001); however, there was no significant difference between the group with regard to voice subscale. (65)
Mi Kyung Seo, Seung Hyun Kim and MinKyu Rhee	2013	Corée du sud	article de recherche	this study analysed whether coercive intervention observed in Korea’s field of mental health could be justified by the basic assumptions of paternalists: the assumptions of incompetence, dangerousness and impairment.	Participants were 248 adults (38.3% female, 61.3% male; mean age 38.58 years (±11.37) who had been hospitalized after diagnoses of schizophrenia and mood disorder. They were in hospital for four weeks. The average period of education was 11.91 years (±3.02). One hundred and fifty-eight (158) patients (63.7%) were diagnosed with schizophrenia and 90 (36.3%) with mood disorder.	248	intrahospitalier	mixte	age, genre, diagnosis of schizophrenia or mood disorder, education, legal status,	five questions on the Perceived Coercion Scale (PCS) of the MacArthur Admission Experience Survey (MAES), Korean Assessment Tool of Competence to Consent to Psychiatric Hospitalization (KATOC), Overt Aggression Scale (OAS), The Brief Psychiatric Rating Scale (BPRS), The Global Assessment of Functioning Scale (GAF)	Incompetence: Legal status. To examine whether legal status could be justified as the incompetence out of the three basic assumptions of paternalism, the χ2 test and F test were used. First, when examining the relationship between legal status and the competence to consent, the percentage of competent individuals (67.5%) was higher than the percentage of incompetent individuals (32.5%) in cases o…	cliniques	The high PC group had a higher rate of individuals incompetent to consent (64.0%) and a lower rate of competent individuals (36.0%) than the low PC group (χ2 = 9.540, p = .002). This implied that the PC of mentally disabled individuals could be explained to some extent by the assumption of incompetence. This result demonstrates that PC was not justified based on the assumption of dangerousness. I…
José Guzmán-Parra, Carlos Aguilera-Serrano, Juan Antonio García-Sanchez, Edgar García-Spínola, Daniel Torres-Campos, José María Villagrán, Berta Moreno-Küstner, Fermín Mayoral-Cleries	2019	Espagne	article de recherche	The objective of this study was to analyse the patients’ perceived coercion, symptoms of post-traumatic stress, and subjective satisfaction with the hospitalization treatment associated with the use of different coercive measures during psychiatric hospital stay, particularly the use of involuntary medication, mechanical restraint, or a combination of these measures.	patients who had been subject to coercive measures during their psychiatric hospitalization in the Mental Health Hospitalisation Units of the University Regional Hospital of Malaga and the General Hospital of Jerez de la Frontera. 111 patients were included in the study, 93 from Malaga and 18 from Jerez de la Frontera.	111	intrahospitalier	mixte	(i) age between 18 and 65 years, (ii) not having a diagnosis of mental retardation (F70-F79 ICD-10), (iii) adequate proficiency in Spanish language to conduct the study, (iv) enough capacity to understand the study and give informed consent to participate according to the nursing staff and researchers criteria, and (v) the application of the coercive measure occurred at least 48 hours before the …	Coercion Experience Scale (35 items withfive categories from ‘Nothing’ to ‘Extremely’) A Visual Analogue Scale of perceived coercion (0– 10) related with the coercive measure was applied. Davidson Trauma Scale ( 17 items with five categories from ‘Never’ to ‘Daily’, to evaluate each of the 17 symptoms collected in the DSM-IV on post-traumatic stress disorder) Client’s Assessment of Treatment ( th…	The mean age of the participants was 37.8 years, and the majority were male (68.5%) and Spanish (88.3%). In general, the sample had a low educational level, as 64.9% had only achieved primary studies or less; 59.5% had a diagnosis of a psychotic disorder (codes F20-F29 [ICD-10]). There were no differences in the clinical and socio-demographic variables among the three groups. There were significa…	coercition	There were significant differences in the perceived coercion experienced among the three groups, with a higher perceived coercion in the group that was subject to combined measures (meds and restraints), followed by those that were mechanically restrained and finally by those that were involuntarily medicated. However, in the Visual Analogue Scale of perceived coercion, those experiencing combine…
Aoife K. O’Callaghan, Roisín Plunkett, Brendan D. Kelly	2021	Irlande	article de recherche	this study aims to determine the relationships, if any, between perceived coercion on admission and subsequent formal coercive practices during the admission among psychiatry inpatients in Ireland, and any relationships between perceived coercion on admission and other variables such as age, gender and diagnosis.	voluntary and involuntary psychiatry inpatients aged 18 years or over who were admitted to the acute psychiatry admission units in Tallaght University Hospital and Connolly Hospital in mixed urban and suburban areas of Dublin, Ireland over a 30-month period between September 2017 and February 2020.	107	intrahospitalier	quantitative study using semi-structured interviews	be aged 18 years or over; be proficient in the English language; and possess decision-making capacity to provide valid, written, informed consent gender, marital status, employment status, place of birth, date of birth, admission status, length of hospital stay at time of assessment, date of assessment, whether or not they experienced seclusion or physical restraint during the admission, clinical…	semi-structured interview, World Health Organisation’s International Classification of Mental and Behavioural Disorders (ICD-10), Scale for Assessment of Positive Symptoms (SAPS), Scale for Assessment of Negative Symptoms (SANS), The Mini Mental State Examination (MMSE), Global Assessment of Functioning (GAF), The MacArthur Admission Experience Survey (AES),	study sample included 107 patients of whom 29 (27.1%) had involuntary status for part or all of their admission. Forty-eight patients (44.9%) were female and 59 (55.1%) were male. Almost two-thirds were never married (n = 69; 64.5%); 15 (14%) were married; 17 (15.9%) were separated or divorced; and 6 (5.6%) were widowed. Majorities were born in Ireland (n = 89; 83.2%) and unemployed (n = 79; 73.8…	légaux	On multi-variable analysis, AES total score on admission was significantly associated with involuntary status (p < 0.001). On multi-variable analysis of the AES subscales, perceived coercion on admission was significantly associated with involuntary status (p < 0.001). (68)	coercition	Patient experience of seclusion or restraint during their admission was not associated with perceived coercion on admission, negative pressures on admission, perceived procedural injustice on admission, affective reactions to hospitalisation on admission or total AES score on admission. (68)	cliniques	On multi-variable analysis, AES total score on admission was significantly associated with positive symptoms of schizophrenia (p = 0.025). On multi-variable analysis of the AES subscales, perceived coercion on admission had a borderline significant association with positive symptoms of schizophrenia (p = 0.049). (68)	sociodémographiques	On multi-variable analysis, AES total score on admission had borderline significant associations with birth in Ireland (p = 0.046), being employed (p = 0.047) and female gender (p = 0.049) (Table 2). On multi-variable analysis of the AES subscales, perceived coercion on admission was significantly associated with female gender (p = 0.040). (68)
Syeda Ferhana Akther, Emma Molyneaux, Ruth Stuart, Sonia Johnson, Alan Simpson and Sian Oram	2019	Royaume-Uni	Synthèse de la littérature qualitative	The aim of this review was to synthesise qualitative evidence of patients’ experiences of being formally assessed for admission and/or the subsequent experience of being detained under mental health legislation. This included any legal processes that take place during the assessment process and during detention, such as Mental Health Tribunals.	Studies were identified through a comprehensive search of five electronic databases including Medline, PsycINFO, HMIC and Embase, accessed via the Ovid platform and the Social Sciences Citation Index database accessed via the Web of Knowledge platform. All searches were carried out in January 2018. The main focus of the current review was on England.	56 papers	intrahospitalier?	qualitative	Studies were included if they (a) assessed patients’ (or carers’) experiences of being formally assessed for involuntary admission and/or being detained in hospital (including appeal and tribunal processes), (b) included participants over the age of 18, (c) reported individual interviews or focus groups, and (d) were published in a peer-reviewed scientific journal. Extracted information included …	In the first stage, four members of the review team (S.F.A., S.O., P.S. and R.S.) independently conducted inductive, line-by-line coding of two studies resulting in an extensive list of initial codes. In the second stage, the review team collaboratively identified descriptive themes through the discussion of similarities and differences between their initial codes, and grouped the themes into a h…	Overview of included studies: A total of 56 papers were included in the review. 50 focused on the experiences of solely patients and 6 focused on the experiences of both patients and carers. In total, 30 studies were conducted in the UK (including England and Scotland), 9 in Sweden, 5 in Australia, 5 in Ireland, 2 in Norway, and a study each were identified from Austria, Finland, Greece, Israel a…
Rob Allison, Kate Flemming	2019	Royaume-Uni	review paper	The aim of this review was to explore mental health patients’ treat‐ ment‐related experiences of softer coercion and its effect on their interactions with practitioners through a synthesis of qualitative re‐ search. There are two main objectives: • Identify patients’ experiences of soft/ subtle coercion during admission to, or in, treatment in mental health services. • Explore the perceived effec…	11 articles. Four of the studies employed interviews (Duncan, 2013; Hughes et al., 2009; Lloyd‐Evans et al., 2010; Sweeney et al., 2014); two employed interviews and focus groups (Gilburt, Rose, & Slade, 2008; Laugharne, Priebe, McCabe, Garland, & Clifford, 2012). Six studies employing interviews used applied Grounded Theory techniques (Gault, 2009; Gault, Gallagher, & Chambers, 2013; Gilburt et …	11	intrahospitalier	qualitative	Reported treatment‐related soft or subtle coercion experiences of patients in mental health services. • Reported the effect of treatment‐related soft or subtle coercion on interactions between patients and practitioners. • Used qualitative research to obtain and analyse data. • Used mixed methods studies and reported separate qualitative findings. • Included participants aged over 18 years.I7 • W…	data were extracted electronically from the results/appendices and entered into ATLAS.ti by the first author (RA). Data abstraction and thematic synthesis (RA, consensus with KF) was in accordance with the methodology described by Thomas and Harden (2008), involving three stages: Line‐by‐line coding of data was conducted in chronological order of ar‐ ticles. This captured meaning and content to d…	The 11 reviewed articles include 268 patients receiving involuntary (N = 106) and voluntary (N = 36) treatment or a combination of both (N = 126). Demographic details are unclear for some articles but, generally, there were equal numbers of males and females, aged over 18 years and most previously admitted to mental health services. Over half of participants were white British, mostly diagnosed w…
Paul S. Appelbaum, and Allison Redlich.	2006	États-Unis	article de recherche	In an earlier paper from the present study, we reported that 15% to 32% of subjects recruited from community mental health centers in five sites across the United States who had someone who assisted them in managing their money said that this person used access to their funds as leverage to promote treatment compliance (Monahan et al., 2005). Use of money as leverage was associated with subjects …	outpatients from publicly funded programs were sampled from each of five sites: Chicago, Illinois; Durham, North Carolina; San Francisco, California; Tampa, Florida; and Worcester, Massachusetts. Although we specified that participants had to be treated for mental disorders (rather than for a substance abuse disorder without co-occurring mental illness), we did not restrict recruitment by diagnos…	200	externe	mixte	(1) age: 18 to 65 years; (2) language: English-speaking or Spanish-speaking; (3) service use: currently in outpatient treatment of a mental disorder with a publicly supported mental health service provider (operationally defined as at least one appointment/visit in the prior 6 months); and (4) duration of service use: first service contact as an adult occurred at least 6 months ago.	We assessed subjects’ lifetime experience of four specific leverages derived from the social welfare system (money and housing as leverage) and the judicial system (the criminal sanction and outpatient commitment as leverage) (Monahan et al., 2005). Brief Psychiatric Rating Scale (BPRS; Woerner et al., 1988) was used to assess current psychiatric symptoms. Global Assessment of Functioning (GAF; A…	Representative Payees: In the present sample, across the five sites, the percent of patients who ever had a representative payee ranged from 31% to 53% (Table 1). Of those who ever had a representative payee, the majority (ranging from 69% to 92% across sites) either currently had a representative payee or had one in the past 6 months. Between 4% and 15% of the entire sample, and between 13% and …	coercition	Outpatients who had experienced money leverage were more likely to feel coerced, and to feel pressure to attend treatment and to take medications. (71)
Bendall et al.	2022	Royaume-Uni	Article de recherche	To explore experiences of restrictive practices from the perspectives of acute care inpatients and staff	Patients admis sur une unité de psychiatrie + membres du personnel travaillant sur l'unité	Patients n = 9; Staff n=8	Milieu intra-hospitalier	Devis qualitiatif: entrevues semi-structurées et observation non-participative sur le terrain		Entrevues (avec chaque participant patient; durée entre 25-80mn): Examples of questions include: how are you finding life on the ward; have you ever wanted to do something on the ward but not been able to and how did that feel; what impact does managing challenging behaviours on the ward have on you; and what impact does it have on the patients? + observation non-participative: visite de l'unité …	Our analysis found a key discrepancy in how alternatives to restrictive practices were experienced by patients, where staff felt they were able to use ‘negotiation’ with patients, whereas patients experienced these approaches as coercive.A key finding of the study was the opposing ways in which the use of ‘negotiation’ strategies was experienced by inpatients and staff. Whilst staff experienced t…	relationnels	Our analysis found a key discrepancy in how alternatives to restrictive practices were experienced by patients, where staff felt they were able to use ‘negotiation’ with patients, whereas patients experienced these approaches as coercive.A key finding of the study was the opposing ways in which the use of ‘negotiation’ strategies was experienced by inpatients and staff. Whilst staff experienced t…	structurels	The focus given to different types of practice discussed by patients and staff varied. Whilst staff accounts of restrictive practices focused more on the most restrictive of practices such as physical restraint or methods to avoid restraint, patient accounts were saturated with experiences of being denied leave for cigarette breaks, access to tea and coffee and the ways in which staff gained comp…
Bennewith et al.	2010	Royaume-Uni	Article de recherche	To assess whether adult Black and minority ethnic (BME) patients detained for involuntary psychiatric treatment experienced more coercion than similar White patients.	Patients aged 18–65 years who had been admitted under Sections 2, 3 or 4 of the Mental Health Act 1983, or who became involuntary patients within a week of admission	n = 778	Intrahospitalier (hopsitalisation non volontaire)	Quantitatif	Ethnicité: Participants were asked to indicate their ethnicity using the 16 categories from the 2001 census. Owing to the small numbers in some categories, for analysis data on ethnicity were collapsed into four categories: White, Black, Asian and mixed ethnicity.	Three outcome variables were used: a patient score of 10 on the Coercion Ladder at baseline or at 4 weeks; a patient report of any coercive measure; and a record of a coercive measure in the notes. At baseline and 4 weeks after admission those consenting to be interviewed indicated on the Coercion Ladder, a ten-point visual analogue scale based on Cantril’s Ladder,8,9 the level of coercion they h…	We found no association between ethnicity and patient perception of coercion at admission or during the first 4 weeks after admission. There was also no association between ethnicity and either self-report or hospital record of a coercive measure being used during the first 4 weeks of hospital stay.	sociodémographiques	We found no association between ethnicity and patient perception of coercion at admission or during the first 4 weeks after admission. There was also no association between ethnicity and either self-report or hospital record of a coercive measure being used during the first 4 weeks of hospital stay. (73)
Canvin et al.	2002	Royaume-Uni	Article de recherche	The present paper presents the findings of a qualitative investigation into service users’ perceptions and experiences of living with SDOs (Supervised Discharge Orders)	20 service users under the care of eight mental health service provider trusts and associated local authority social service departments in the south-east of England	n=20	Compulsory mental healthcare in the community	Qualitatif; entrevues semi-structurées	Perceptions of SDOs and guardianship; reasons for order; personal benefits accrued (perception that community healthcare better than psychiatric ward); impact on freedom (restrictions on user's lifestyles).	Semi-structured interviews focusing on service users' lived experiences; service users communicated their understanding of why mental health professionals placed them on the order and how their lives have been affected	Individual service users are capable of seemingly contradictory responses, simultaneously accepting and resisting the orders. This paper presents a typology of the range of responses. These responses are fatalism and resignation, dependency, ownership, bargaining, cooperation, resistance, and rejection. The central finding is of a diverse response to the imposition of the orders. The present auth…	légaux	The service users interviewed identified a paternalistic element in the use of SDOs (Supervised Discharge Orders) and guardianship. They perceived that the orders are used for protection, ‘protecting the people from me and me from the people’ (Barry), and as an instrument of control, often of deviant behaviour. (74)
Donskoy	2015	Royaume-Uni	Article d'opinion	The purpose of this paper is to present a focused viewpoint of coercion in psychiatry from the perspective of a survivor and activist.	Psychiatric patients	N/A	Forced admission and/or treatment	This paper takes elements from and builds on three recent conference and seminar presentations presented in France and the UK in 2014: International Congress on Clinical Ethics Consultation 2014, Paris: Comité Européen Droit Ethique et Psychiatrie, June 2014, Perpignan and Royal College of Psychiatrists’ Annual Congress, London 2014;	Lack of capacity; consent; risk management; paternalism; gratitude; complicit psychiatry: families, social and political control, application of human right standards, trust	Focused viewpoint of coercion in psychiatry from the perspective of a survivor and activist	Coercion in psychiatry runs counter to the highest human rights standards, rules out genuine care and profoundly undermines trust. Alternatives to coercion: legally binding advance directives which cannot be overruled in the name of best interests; properly funded, easily accessible 24/7 crisis services focussed on the person's distress as a human experience; Open Dialogue I and II (= approach ba…
Castille et al.	2011	Etats-Unis	Article de recherche	In the present chapter we begin with a comparison between the two previously mentioned approaches to measuring coercion. We ask: does a person with a court order perceive him/herself as being more coerced than a person in outpatient treatment without a court order?	Men and women between the ages of 18 and 65 years with a history of serious mental illness, the capacity to give informed consent, and with the ability to speak either English or Spanish were recruited from various outpatient clinics in two boroughs of New York City	Total n=184; AOT (court-ordered outpatient) = 76; OT (outpatient group) = 108	Court-ordered outpatient treatment	Mixte: quanti + 20 open-ended interviews	Comparison between court-ordered outpatients & outpatients: Arrest history (ever arrested; arrested four or more times); Hospitalization (n° of hospitalizations); severity of psychotoc symptoms; quality of life; trust; insight; demographic variables: age, sex, race/ethnicity, years of education, marital status	Perceived Coercion Scale developed by the MacArthur Research Network on Mental Health and the Law [8–10]; stigma assessed by eight-item version of Link’s; Quality of life assessed by 14 items of Lehman’s self report scale; Working alliance inventory (trust) between the individual and the case manager, is assessed using an eight-item measure; insight measured comprised a four-item scale based on t…	The event of a court order to AOT was not significantly correlated with high perceived coercion (Pearson Correlation Coefficient¼0.087; see Table 15.3); Perception of coercion is associated with markers of illness severity (low insight, number of prior hospitalizations and delusions of harm) and feelings of being stigmatized; The higher a person’s perception of coercion, the lower the self-report…	cliniques	Perception of coercion is associated with markers of illness severity (low insight, number of prior hospitalizations and delusions of harm) and feelings of being stigmatized. (76)	sociodémographiques	We also examined and found no significant correlation of our measure of perceived coercion with the key demographic variables of age, sex, race/ethnicity, years of education and marital status. (79)
Gardner et al.	1999	Etats-Unis	Article de recherche	An influential rationale for involuntary hospitalization is that prospective patients who refuse hospitalization at the time it is offered are likely to change their belief about the necessity of hospitalization after receiving hospital treatment. The authors examine how patients changed their evaluations of psychiatric hospitalization following hospital treatment.	voluntary & involuntary patient admissions	voluntary = 293; involuntary = 140; Total n=433	Intrahospitalier	Quantitatif: We interviewed patients after admission to the hospital and then reinterviewed them between 2 and 6 weeks after discharge, when they were in the community and under no legal compulsion to receive psychiatric treatment.	sex, race, legal status, site (Virginia, pennsylvania), primary diagnosis (affective disorder, schizophrenia, other), substance abuse (present/absent), patient's beliefs at admission about his or her illness, mental illness present (Y/N), Hospitalization needed (Y/N)	four questions in the Admission Experience Interview that make up the MacArthur Perceived Coercion Scale. These questions focus on influence (What had more influence on your being admitted: what you wanted or what others wanted?), control (How much control did you have?), choice (You chose or someone made you?), and freedom (How free did you feel to do what you wanted?). These questions were weig…	When reinterviewed at follow-up, 33 (52%) of 64 patients who said at admission that they did not need hospitalization said that, in retrospect, they believed they had needed it. Only 9 (5%) of 198 patients who said at admission that they needed hospitalization shifted to saying that they had not needed it. Many of the patients who initially judged that they did not need hospitalization revised th…	Temps	However, perceptions of coercion were stable from admission to follow-up, and patients’ attitudes toward hospitalization did not become more positive. Coerced patients did not appear to be grateful for the experience of hospitalization, even if they later concluded that they had needed it. (78)
Gerle et al.	2019	Suède	Article de recherche	The aim of this study was to investigate how 6 patients, who had received care for self-injurious behavior, perceived coercion and how they think coercion could be avoided	6 women, with an average age of 36.5 years, who had engaged in self-injury and had been subjected to coercive measures during treatment.	n=6	Intrahospitalier	Qualitatif: entrevues semi-structurées, analyse phénoménologique	The participants were 6 women, with an average age of 36.5 years, who had engaged in self-injury and had been subjected to coercive measures during treatment. All participants had been in care for periods ranging from 4 to 12 years, during which they had periodically been in round-the-clock care against their will. This included care given under formally voluntary terms. Aside from self-injury be…	The interviews lasted between 1 hour 15 minutes and 1 hour 45 minutes and followed an interview guide with 9 basic questions. Two of the questions were about the coercive measures they had experienced under voluntary and involuntary care, respectively. The other questions were open questions that were followed up by asking about personal experiences and reflections. The respondents were not given…	Three main themes were identified: keep voluntary care voluntary, apportioning control and responsibility, and dialogue and participation. Constant supervision was described as the most destructive form of coercion. To enable self-responsibility, a reduction of control and supervision was advocated. Calls were made for a treatment based on the assumption that there is a desire, on behalf of the p…	coercition	The respondents’ accounts show that even interventions given under judicially voluntary terms can be experienced as coercion. The respondents described various kinds of threats as recurring elements, even under voluntary care; for example, threats of changing voluntary care into compulsory care, transfer to another ward or unit, reduced benefits, or being undressed by force. (79) The threats were…
Hiday et al.	1997	Etats-Unis	Article de recherche	This paper attempts to develop a better understanding of coercion in psychiatric treatment by studying patient perceptions of coercion and of two closely related constructs--patients' perceptions of negative pressures in the hospital admission process, and patients' perceptions of fair procedures in the attempts to have them hospitalized. It also examines how these constructs are influenced by so…	Subjects were involuntarily admitted, severely mentally ill patients recruited from the admissions unit of a state mental hospital and the psychiatric units of three general hospitals; they had been court-ordered to outpatient commitment following hospital discharge.	n=331	Outpatient commitment follwing hospital discharge	Quantitatif	Sociodemographic characterictics: age, gender, ethnicity, married/cohabiting, urban/rural, education (years), n° admissions ; Clinical factors: Brief Symptom Inventory severity, diagnosis (schizophrenia, affective disorder, personnaility disorder, substance abuse comorbidity)	15 true-false items of the MacArthur Interpersonal Relations Scale. We used these items to construct the three dependent variables: perceived coercion, perceived negative pressures, and perceived procedural inequity.	Clinical variables could not account for differences in outcome variables. Neither type of disorder, secondary substance abuse, personality disorder, hostility/suspiciousness, severity of symptoms nor number of recent hospital admissions affected how patients viewed the hospital admission process. This may suggest that some element of the shared characteristic of chronicity or recidivism negates …	sociodémographiques	Patients who were young, urban, unmarried, and of low education were no more likely to perceive coercion, negative pressures, or process exclusion. This finding was unexpected because they are more likely to resist hospitalization, more likely to be seen as dangerous and in need of force to be hospitalized, and more likely to have had previous negative experiences with authority. Instead, it was …
Hoge et al.	1998	Etats-Unis	Article de recherche	In the current study, we have included patients, family (including friends and significant others), and clinicians in an attempt to understand two related questions. Question One: How Do Family and Clinician Perceptions of Coercion Compare with the Perceptions of Patients? Question Two: Are the Determinants of Family and Clinician Perceptions of Coercion the Same as the Determinants of Patient Pe…	Data were collected from three groups: newly admitted psychiatric patients, patients’ family members or other significant others who were involved in the admission, and admitting clinicians.	N patients = 433; Of the 433 patient admissions, clinicians who participated in the admission decisions in 372 cases provided data; 210 intervoews from family members	Intrahospitalier	Quanti	Age, gender, married or not, education (years), race (African-American), diagnosis (schizophrenia, affectove disorder, substance abuse, personnality disorder, other disorder), involutary commited (Y/N)	The MacArthur Admission Experience Interview (AEI). Each participant was administered the AEI, a semi-structured interview that generates data on participants’ perceptions of (a) coercion of patients in the decision to be admitted, (b) the nature of any pressures brought to bear on patients to be hospitalized, and (c) the ways patients were treated by others during the process of coming to the ho…	Relationships between background variables and perceived coercion were examined. There were no site or gender differences in Perceived Coercion Scale scores. The relationship between race and perceived coercion was examined in a series of ANOVAs that controlled for legal status. White patients had higher mean Perceived Coercion Scale scores than did African-American patients (1.7, SD 5 2.1 vs. 0.…	sociodémographiques	There were no site or gender differences in Perceived Coercion Scale scores. The relationship between race and perceived coercion was examined in a series of ANOVAs that controlled for legal status. White patients had higher mean Perceived Coercion Scale scores than did African-American patients. Similarly, higher Perceived Coercion Scale scores were reported for white patients by family members.…	légaux	Within the total study group, higher Perceived Coercion Scale scores were found in involuntary cases when compared with voluntary cases for patient reports. For all groups, procedural justice, negative pressures, and legal status were strong predictors of Perceived Coercion Scale scores. (81)	relationnels	For all groups, procedural justice, negative pressures, were strong predictors of Perceived Coercion Scale scores. (81)
Horvath et al.	2018	Allemagne	Article de recherche	The present study examines forensic psychiatric inpatients' perception of coercion regarding the prescribed antipsychotic medication and factors associated with the perception of coercion.	Patients with schizophrenia, schizotypal and delusional disorders in two forensic psychiatric institutions in Southern Germany	n=56	Intrahospitalier (forensic)	Quanti	Sociodemographic factors, illness-related factors, attitude towards medication (Two Visual Analog Scales, the Drug Attitude Inventory DAI-16), insight into illness (Fragebogen zur Krankheitseinsicht (Questionnaire about insight into illness)), symptom severity (the Positive and Negative Syndrome Scale (PANSS))	MacArthur Admission Experience Survey (AES) (Gardner et al., 1993). The short version consists of 16 dichotomous items, a high score corresponding to a high level of perceived coercion. The AES was adapted for our survey by rephrasing the items so that these referred to the perception of coercion by prescribed antipsychotics. Furthermore, seven items were added to the scale, e. g. about whether t…	The DAI-10 (Drug Attitude Inventory) and the aAES correlated moderately, a high level of insight into illness being correlated to less perceived coercion. The FKE-10 (insight into illness) and the aAES correlated moderately as well, a high level of insight into illness being correlated to less perceived coercion. The severity of symptoms (PANSS score) and the level of perceived coercion (aAES sco…	cliniques	The DAI-10 (Drug Attitude Inventory) and the aAES correlated moderately, a high level of insight into illness being correlated to less perceived coercion. The FKE-10 (insight into illness) and the aAES correlated moderately as well, a high level of insight into illness being correlated to less perceived coercion. The severity of symptoms (PANSS score) and the level of perceived coercion (aAES sco…	sociodémographiques	Sociodemographic factors were not related to the extent to which patients felt coerced to take the antipsychotic medication. (82)
Katsakou & Priebe	2007	Royaume-Uni	(revue de littérature)	This study aimed to explore psychiatric patients' experiences of involuntary admission and treatment by reviewing qualitative studies	Involuntarily admitted patients in acute general psychiatric wards	5 études qualitatives (entrevues semi-structurées); The total number of participants in all included studies is 54	Intrashospitalier	Revue de littérature; All five studies used semi-structured interviews to assess patients' opinions on various aspects of their involuntary treatment. Various methodological approaches were followed to guide the methods and analysis in each study, including phenomenological interpretative analysis, narrative analysis, and grounded theory.	Qualitative studies investigating patients' experiences of involuntary treatment were identified. The following inclusion and exclusion criteria were used: Studies were included if they a) had assessed the experiences of involuntarily admitted patients, b) included patients who had been treated in acute general psychiatric wards, c) used a qualitative methodology, and d) were published in English.	All five studies used semi-structured interviews to assess patients' opinions on various aspects of their involuntary treatment. Each study explored slightly different aspects of involuntary patients' experiences.	The main areas that appear to be of importance are: patients' perceived autonomy and participation in decisions for themselves, their feeling of whether or not they are being cared for and their sense of identity. In these areas both negative and positive consequences from involuntary admission were mentioned. Negative aspects: restrictions of autonomy/no participation in decisions for treatment;…
Rose et al.	2005	Royaume-Uni	Article de recherche (revue de littérature: témoignages de personnes ayant vécu un ECT + peer-reviewed studies)	To review patients’views on issues of information, consent and perceived coercion about electroconvulsive therapy (ECT)	Patients given ECT	17 papers + 134 témoignages	Intrahospitalier	Revue de littérature: Seventeen papers and reports were identified that dealt with patients’views on informationand consent in relationto ECT; 134 ‘testimonies’or first-hand accounts were identified.The papers and reports were subjected to a descriptive systematic review.The testimony data were analysed qualitatively.	Perceived coercion is defined here as having signed a consent form but still feeling that there was pressure to have the treatment. The most frequently asked question in the research studies was whether respondents felt they had been given sufficient information about ECT	Perceived coercion is defined here as having signed a consent form but still feeling that there was pressure to have the treatment. Individual patient reports of ECT, which we refer to as ‘testimonies’, were defined as an individual speaking or writing about first-hand experience of ECT. Patients may feel they did not make a free choice to have ECT even when they apparently consented and even whe…	Approximately half the patients reported that they had received sufficient information about ECT and side effects. Approximately a third did not feel they had freely consented to ECT even when they had signed a consent form.
Rosen et al.	2001	Etats-Unis	Article de recherche	In this study, we surveyed patients enrolled in a money management program at a University-affiliated Community Mental Health Center (CMHC) in order to: a) Compare the patients’ relationship to their clinicians to their relationship with their money managers, and b) explore the diverse dimensions of clients’ experience of money management.	Patients enrolled in the CMHC money management program	n=28	Patients enrolled in the CMHC money management program --> community	Quanti	Demographics: age, race. Diagnosis. Voluntarily or not voluntarily agreed to CMCH's money management service. Therapeutic alliance with clinical therapist and with the money manager.	The questionnaire consisted of: a) Eight items selected from the Working Alliance Inventory (WAI) (Horvath & Greenberg, 1986) which most strongly correlated with the overall score in a prior study (Neale & Rosenheck, 1995) reflecting the patients’ therapeutic alliance with their clinicians, b) the same WAI items applied to the patients’ relationship with their money manager, and c) 21 items (list…	Alliance scores for the two providers were highly correlated (p - .68) and not significantly different from each other. Most patients endorsed overall satisfaction with the money management service, and report program-related benefits in housing, achieving abstinence, avoiding financial predators and budgeting arrangements. A significant minority endorsed some feeling of coercion, and coercion wa…	relationnels	Coercion however was negatively correlated with satisfaction (p = -0.55, p < .01) and with therapeutic alliance with money manager (p = -0.71,p < .01). (86)	cliniques	A significant minority endorsed some feeling of coercion, and coercion was associated with a weaker therapeutic alliance. Feelings of being forced to spend money for things not wanted was low (3 6%), but feelings of not needing the CMHC service were higher. (86)
Scholes et al.	2021	Royaume-Uni	Article de recherche (revue de littérature)	The aim of this systematic review was to synthesise women service users’ experiences of in- patient mental health services and staff experiences of providing care to women within inpatient mental health services, to appraise the methodological quality of research in this area and provide recommenda- tions for clinical practice and future research.	Women-only service user sample with current or previous experience of accessing mixed or single-gender inpatient services	18 studies; staff n = 168; women service users n=187	Intrahospitalier	Revue de littérature + thematic synthesis	Being a woman; Staff and women service users reflected on: the impact on social roles, interaction of peers, physical environment and the importance of meaningful activity, which were deemed to be important contributors to the therapeutic milieu.	Thematic synthesis; This methodology was selected due to its ability to generate “interpretative constructs”across qualitative data.	Three themes derived from the data: Safe haven, Broken system and Therapeutic milieu. Safe haven related to aspects of care such as relational security which made women feel safer in hospital. Broken system pertained to experiences of being fear- ful of inpatient environments, inadequate acknowledgement of abuse histories, women feeling coerced into compliance with medication and systemic pressur…	Environnement	Broken system pertained to experiences of being fearful of inpatient environments, inadequate acknowledgement of abuse histories, women feeling coerced into compliance with medication and systemic pressures of services being under-resourced. (87)
Schoppmann et al.	2021	Suisse	Article de recherche	This explorative study investigates baseline expectations and views of patients in forensic wards in German-speaking Switzerland in the context of a recovery-oriented intervention.	Forensic inpatients	n=37	Intrahospitalier (secure forensic clinics)	Qualitatif: étude exploratoire,6 focus groups	Gender: male; diagnosis (ICD-10): schizophrenia, schizotypal, mental/behavioral disorders, substance abuse disorders, affective disorders, behavioral/emotional disorders with onset in childhood/adolescence, delusional disorders, personnality disorders; age: adult, adolescents; length of stay on the ward; reasons for being sentenced: violent offenses, sexual offenses, property offenses,other offen…	The personal views of patients are discussed in detail regarding their possible influence on therapeutic outcomes and personal recovery. The focus groups took between 60 and 75min and were audiotape recorded. The participants were informed that the focus group does not have the purpose of answering specific questions, but rather to get in a thematic discussion with each other. As a narrative-gene…	This finding highlights—from a theoretical point of view—that there is little reason to suggest that forensic inpatients differ fundamentally from inpatients in usual psychiatric wards concerning the opening to work on an RO (recovery oriented) base in the corresponding institutions. Second, the compulsory character of treatment in a forensic psychiatry is often perceived as coercion (31, 43), fo…	relationnels	The patients in our focus groups partly reflect these charges against staff members in terms of a lack of support and mistrust, which contributes to the perception of an indirectly coercive institutional level in the corresponding wards. (88)
Smyth et al.	2022	Irlande	Article de recherche	To examine and compare retrospective qualitative perceptions of service-users in relation to their involuntary admission with their levels of clinical insight, using a mixed methods approach.	Involuntarily admitted inpatients	n=42	Intrahospitalier	Mixte: données qualitative quant à la perception de la coercition (entrevues semi-structurées) + mesure quantitative du niveau de insight	Demographics: gender, age-group, diagnosis, insight score, total number of previous involuntary admissions. Level of insight : Schedule for the Assessment of Insight-Expanded (SAI-E). The SAI-E comprises three main dimensions: awareness of illness, relabelling of symptoms as pathological and treatment compliance, along with a hypothetical contradiction’ item. Composite scores ranged from 0 to 28 …	Each participant provided qualitative data relating to their perceptions of the coercive care process, which was analysed using content analysis. Qualitative data were gathered 3 months post revocation of involuntary admission by means of semi-structured audio-recorded interviews by a single researcher (DMG) and were transcribed verbatim (Creswell & Plano Clark, 2011).	Differences were observed between those with high and low insight in terms of their understanding of the need for treatment, their levels of arousal at the time of admission and how they perceived the compassion of health professionals. Certain negative perceptions of care appeared more universal and were common across those with high and low insight. Some negative perceptions of coercive practic…	cliniques	Participants who scored low or medium on the insight scale, as assessed 3 months post revocation of their involuntary admission, often described their admission and hospitalisation as ‘punishment’. (89)	légaux	(contexte d'hospit involontaire) ‘You do feel like you have your rights taken away from you. . . like a secondclass citizen. . . but. . .maybe deep down knowing. . .it can be good for you is the way I look back on it’ (Female 24 High). (89)
Sorgaard	2004	Norvège	Article de recherche	This article presents the results of an intervention study aimed to reduce the level of patient-perceived coercion in two acute wards at a psychiatric hospital in Northern Norway. The interventions consisted of procedures aimed to include the patients in the processes of formulating their treatment plan and in a continuous evaluation of their stay.	Inpatients in acute psychiatric ward	n=190	Intrahospitalier	Quantitatif	Effet d'une intervention sur la coercition perçue: The main aim of the intervention was to reduce the overall level of perceived coercion, identify factors associated with perceived coercion and reduce the frequency of aversive (verbal and physical) events as experienced by the patients. To accomplish this, three different actions were chosen: 1) engage the patients in formulating the plan for th…	Anonymously administered self-rating scales were used: the Coercion Ladder (It is a visual analogue scale in the same format as the Cantrill ladder. The patients are asked to mark on a 10-step hierarchy the level of experienced coercion. A score of zero indicates no perceived coercion, whereas 10 indicate maximum coercion.) and the SPRI questionnaire (Patient satisfaction was measured with the SP…	The interventions resulted in only marginal changes in two of eight parameters (the staff ’s respect and understanding and on total satisfaction with the received help) and no change in experienced coercion. It was concluded that: 1) the average value of experienced coercion was low, 2) taking part in the planning and evaluation of the treatment had marginal effect on experienced coercion, and 3)…	cliniques	The interventions (1 engage the patients in formulating the plan for their treatment, 2) perform regular joint patient and staff evaluations about the progress, and 3) renegotiate treatment plans if necessary.) resulted in only marginal changes in two of eight parameters (the staff ’s respect and understanding and on total satisfaction with the received help) and no change in experienced coercion…	coercition	The main predictor of felt coercion was seclusion. (90)	relationnels	Actions taken primarily to control behaviour were more strongly related to perceived coercion than aspects of compulsory treatment. (90)
Stanhope et al.	2009	Etats-Unis	Article de recherche	This exploratory study examined the extent to which social interaction between consumers and their case managers is related to the treatment experience from the perspective of consumers. The study addressed the following questions: What factors are associated with perceived coercion by the consumer? To what extent are perceived coercion, the consumerprovider relationship, and consumer and service…	Consumers of the Housing First program: incorporates a right-tohousing philosophy and harm reduction approach. Consumers are offered immediate access to independent living that is not contingent on treatment adherence or maintaining sobriety.	n =80	Community treatment	Quantitatif	Consumer characteristics and service contact characteristics were independent variables. They included gender, race, age, education, primary psychiatric diagnosis, representative payee status, and housing status. Service contact characteristics were location and length of time.	The consumer-provider relationship was measured by the Working Alliance Inventory, Short Form (WAI-S) (23). The 12-item measure referred to the consumer’s bond with his or her case manager and the pair’s collaboration on tasks and goals. Coercive strategies were measured by four of the five subscales from the Therapeutic Limit Setting measure (TLS) (13). The subscales made up a 16-item measure fo…	Consumer-provider relationship was negatively associated with perceived coercion (effect size=.08). Perceived coercion was negatively associated with service contact evaluation (effect size=.34). Perceived coercion was positively associated with time in the program (effect size=.17) and negatively associated with length of the service contact (effect size=.14).	coercition	The use of coercive strategies by case managers, as reported by the consumer, was not associated with perceived coercion. (91)	sociodémographiques	Race was associated with perceived coercion, with white or Latino consumers (b=1.20, p<.05) experiencing higher levels of perceived coercion than African-American consumers. (91)	relationnels	Consumer-provider relationship was negatively associated with perceived coercion. (91)	Temps	There was a strong positive relationship between the time consumers were in the program and the extent to which they felt coerced. (91)
Swanson et al.	2003	Etats-Unis	Article de recherche	No study to date has directly examined whether legally mandated treatment in the community significantly affects quality of life one way or the other. This paper addresses that question empirically	involuntarily hospitalized patients who had been ordered to undergo a period of OPC (involuntary outpatient commitment) upon discharge.	n=262	Outpatient commitment following hospital discharge	ECT	Involuntarily hospitalized subjects, awaiting discharge under outpatient commitment, were randomly assigned to be released or continue under outpatient commitment in the community after hospital discharge, and were followed for one year. Quality of life was measured at baseline and 12 months follow-up. Treatment characteristics and clinical outcomes were also measured.	Perceived coercion in mental health treatment was measured using the MacArthur Admission Experience Scale (Gardner et al., 1993) as adapted for assessing coercion in outpatient treatment experience (Swartz et al., 2002). This scale assesses whether respondents perceive that they have been forced or manipulated into treatment settings, have been able to voice their own preferences, have had their …	Our key finding was that longer outpatient commitment was associated with higher subjective quality of life measured at 12 months, controlling for baseline QOL and other covariates. Perceived coercion functioned as amoderating variable, insofar as it was increased by OPC but had a negative effect on QOL. Thus, in sum, our findings provide significant evidence that subjects who underwent sustained…	légaux	Perceived coercion functioned as amoderating variable, insofar as it was increased by OPC but had a negative effect on QOL. (92)
Swartz et al.	2006	Etats-Unis	Article de recherche	This study examined lifetime use rates and correlates of outpatient commitment or related civil court–ordered outpatient treatment in five U.S. communities.	A total of 1,011 outpatients were recruited and interviewed from five sites: Chicago; Durham, North Carolina; San Francisco; Tampa; and Worcester, Massachusetts.	n=1011	Outpatients	Quanti	Demographics: age, sex, education, race, housing, income, satisfaction with social support, assistance with treatment; Persons’ lifetime experience with leverage: We assessed individuals’ lifetime experiences of four tools to leverage treatment adherence: use of representative payeeship and housing supports contingent on treatment adherence, criminal court sanctions requiring treatment, and civil…	Perceived coercion was measured with the MacArthur Perceived Coercion Scale (23), adapted for reference to outpatient treatment.	Nearly three-quarters of persons who reported outpatient commitment or related civil court orders also reported experiencing other forms of leveraged treatment, and these multiple leveraged-treatment experiences were strongly associated with high perceived coercion and poor satisfaction with treatment.	légaux	Persons reporting a history of civil treatment mandates also reported more pressures from treatment personnel and family to adhere to prescribed medications and treatment and also reported more perceived coercion to attend treatment. These results show that individuals who had experienced multiple leverages—outpatient commitment or similar orders in combination with other leverages—were significa…
Taborda et al.	2004	Brésil	Article de recherche	The main objective of the present study was the assessment of perceptions of coercion among psychiatric and nonpsychiatric (surgical and medical) patients after admission.	Psychiatric patients VS medical/surgical patients	n=205; 64 psychiatric patients, 58 surgical patients, 83 medical patients	Intrahospitalier	Quanti: cross-sectional study	Psychiatric patients were classified as involuntary or voluntary based on their initial admission legal status. The psychiatric patients were of three main diagnostic categories (DSM-IV): Depressive Disorders, Schizophrenia, and Panic/Anxiety Disorders. Surgical and medical patients were classified according to the character of the hospitalization as emergent (life-threatening conditions) or elec…	Each patient was administered the MacArthur AES (Gardner et al., 1993), a structured interview with questions that focused on the patients’ perceptions of (1) coercion in the decision to be admitted, (2) the nature of any pressures brought to bear on them to be hospitalized, and (3) the ways they were treated by others during the process of coming to the hospital and being admitted. The AES is a …	Psychiatric patients presented significantly higher scores in all scales than nonpsychiatric ones, and among the mentally ill individuals, those involuntarily hospitalized felt themselves more coerced during admission. This was not observed among nonpsychiatric patients. Surgical and medical patients, independent of status of hospitalization (emergence or elective), presented similar feelings of …	légaux	The involuntary psychiatric patients presented statistically significant higher scores in all coercion scales than those of the psychiatric patients who were voluntarily admitted to the hospital. (94)
Terkelsen & Larsen	2013	Norvège	Article de recherche	To explore how patients and staff act in the context of involuntary commitment, how interactions are described and how they might be interpreted.	People with mental health and substance abuse problems (dual diagnosis)	Sixteen patients, 2 psychiatrists and 20milieu-therapists gave consent to participate.	Intrahospitalier (locked psychiatric ward)	Quali (ethnographie)	Patients: involuntary commitment; dual diagnosis (mental health + substance abuse or dual diagnosis); Setting: The physical surroundings seem welcoming: there are light colours and modern furniture. All patients have single rooms. The front door is locked, but patients may use two protected courtyards to get fresh air or a cigarette. All staff carries security alarms.	Data were collected through participant observation and interviews with staff and patients throughout a period of 4 months in 2010. Questions were posed to the text on how involuntary admission of people with DD (dual diagnosis) was practiced and experienced by patients and staff.	Two parallel images emerged: (a) The ward as a hotel. Several patients wanted a locked ward for rest and safety, even when admission was classified as involuntary. The staff was concerned about using the ward for real treatment of motivated people, rather than merely as a comfortable hotel for the unmotivated. (b) The ward as a detention camp. Other patients found involuntary commitment and restr…	structurels	The ward as a detention camp: House-rules caused much frustration among patients. Many confrontations occurred during the night when patients were not allowed to smoke or drink coffee. Everybody had to retire to their rooms at 11 pm. Some felt such rules annoying, deeply hurting their personal rights. (95)
Tomlin et al.	2018	Royaume-Uni	Article de recherche	Here we present a systematic review of both empirical and policy literature with the aim of conceptualizing the restrictiveness of forensic care as described by residents, staff and academic commentators.	Mentally disordered offenders	n=50 études inclues	Intrahospitalier (in-patient secure forensic units)	Revue systématique; synthèse qualitative	Forensic settings; any diagnosis; patients 18 and older	Documents needed to address restrictive elements of secure forensic care in a non-cursory way. This meant that at least a paragraph or sub-heading addressed a potentially restrictive element of care. Restrictiveness was initially conceptualized as any externally-derived negation of resident autonomy against their will.	The restrictiveness of forensic care was experienced across three levels: individual, institutional and systemic. Restrictiveness was subjective and included such disparate elements as limited leave and grounds access, ownership of personal belongings and staff attitudes. The manner and extent to which these are experienced as restrictive was influenced by two antecedent conditions; whether the p…	structurels	Restrictiveness was subjective and included such disparate elements as limited leave and grounds access, ownership of personal belongings and staff attitudes. The manner and extent to which these are experienced as restrictive was influenced by two antecedent conditions; whether the purpose of forensic care was to be more caring or custodial and the extent to which residents were perceived to be …
Tully et al.	2022	Royaume-Uni	Article de recherche	The study aimed to explore women's experiences of routine restrictive practices in mental health inpatient settings.	Women who were inpatients on mental health wards	n=22	Intrahospitalier	Qualitatif; semi-structured interviews	Individuals were eligible if they identified as female, were aged >18 years, were currently an inpatient on a mental health ward and provided informed consent; ethnic backgrounds; marital status; settings: acute wards, low secure units, psychuatric intensive care units, community rehabilitation wards, medium secure unit; mixed-sex wards/sigle-sex wards; lenght of stay; diagnosis	Interviews had an average duration of 45 min (range 10–67 min). The topic guide comprised open-ended questions relating to choices the women had been given on the ward, rules they must follow, and the ways in which restrictive practices impacted upon relationships and use of coping strategies. The women were also asked if anything had helped them to feel empowered and if anything would be helpful…	Powerlessness was the overarching theme identified as it appeared to be central to the analysis and to relate directly to each of the other themes. Powerlessness led women to see the restrictions as punitive, to feel they were not heard and negatively impacted close relationships. Although there was an aspect of the restrictions that provided feelings of safety and support, there was also a detri…	structurels	Women described how restrictive practices on the ward removed their ability to choose and control what happened to them. They described how important decisions in relation to restrictions (e.g., their treatment or use of leave) were decided by other people without consideration given to their own view. Women described feeling unhappy or angry because of these decisions and felt they were not able…	coercition	The women felt that restrictive practices were used for punishment. They also felt that threats of restrictive practices were used to ensure they followed the rules. For example, threats of changes to medication or loss of privileges such as access to bank cards, craft materials or activities were described as impacting upon coping and seen as ways for staff to keep control. Most commonly the wom…	relationnels	Not being heard appeared to further emphasize the women's lack of control over their own lives. (98)
Van Dorn et al.	2005	Etats-Unis	Article de recherche	Specifically, the current paper explores the following four interrelated questions: Q1) Do persons with serious mental illness think leveraged treatment is fair and effective? Q2) What are the characteristics of persons who think that leveraged treatment is fair or unfair, effective or not effective? Q3) How are fairness and effectiveness related? Q4) How do perceived barriers to care relate to t…	outpatients from publicly funded mental health treatment programs	n=1011	Outpatient; community-based mental health treatment	Quantitatif	Sociodemographic characteristics: age, racial status, gender, marital status, education. Social environment: Participants were asked eight questions about barriers to treatment/care; Respondents were also asked if, in the past year, they lived with or near people they were afraid of; social support, MacArthur Violence Risk Assessment Study to assess victimization. Clinical, psychological and beha…	A single structured interview, lasting about 90 minutes, was administered in person by a trained lay interviewer. Interviews covered multiple topics related to leverage and other informal pressures to adhere to community-based mental health treatment, including frequency and distribution of types of leverage and various clinical characteristics potentially related to leverage. The index of fairne…	Recent research in five U.S. cities documented widespread use of several legal and policy tools, derived from the judicial and social welfare systems, as forms of leverage to promote treatment adherence (Monahan et al., 2001; Monahan et al., 2005; Monahan, Swartz, & Bonnie, 2003). A majority of consumers perceives leverage to be both fair and effective; these perceptions are highly correlated. Mu…	coercition	The current analyses indicate a negative relationship between perceived coercion and both the fairness and effectiveness of leverage (subsidized housing, wellfare, lenient sentences). (99)
Watts & Priebe	2002	Royaume-Uni	Article de recherche	Assertive community treatment (ACT) is a widely propagated team approach to community mental health care that `assertively' engages a subgroup of individuals with severe mental illness who continuously disengage from mental health services. ACT condenses a dilemma that is common in psychiatry. ACT proffers social control whilst simultaneously holding therapeutic aspiration. The clients' perspecti…	Participants were recruited through care co-ordinators of an Assertive Outreach Team in an impoverished inner-city area of London.	n=12	Outpatient - community	Quali	All the participants had been compulsorily detained in hospital within the last year, and all had a primary ICD-10 diagnosis of schizophrenia.	During the initial interviews, participants were simply asked: `could you tell me about your experiences with mental health services' with nonvalue laden probes used to continue the conversation. Interviews took place until `saturation' was achieved i.e. further interviews did not yield or challenge any categories.	Results suggest that clients' disengagement is as much a historical and cultural phenomenon as a result of lack of insight. Many clients had experienced rejection of early help-seeking behaviour and all had been subject to coercive interventions. These coercive interventions were experienced as an attack on identity. All felt that their voice had not been listened to in previous interactions with…	coercition	Many clients had experienced rejection of early help-seeking behaviour and all had been subject to coercive interventions. These coercive interventions were experienced as an attack on identity. (dans un contexte de ACT). (101)	relationnels	All felt that their voice had not been listened to in previous interactions with psychiatric services. (dans un contexte de ACT). Consequentially the clients had an increased level of arousal around issues of power, which needs to be incorporated when examining the ethics of community psychiatry. Traditional notions of the difference between persuasion and coercion ± for example ± may need to be …
Zervakis et al.	2012	Etats-Unis	Article de recherche	This paper examines the association between past involuntary commitment and current perceptions of coercion in a sample of 205 voluntarily hospitalized veterans with severe mental illness.	voluntarily hospitalized veterans with severe mental illness	n=205	Intrahospitalier (voluntarily commited)	Quanti	Baseline interviews provided data on socio-demographic characteristics, perceived coercion, treatment history (self-reported lifetime history of involuntary commitment and experience of coercive treatments during hospitalization including: use of seclusion, use of restraints, being denied requested medication that the patient felt was needed, and being forced medication), current alcohol and drug…	Perceived coercion, the primary outcome variable, was measured with the 5-item perceived coercion subscale (PCS) of the Admission Experience Survey (AES) (Gardner et al., 1993). The PCS consists of five true/false statements about having freedom, choice, idea, control, and influence regarding the patient’s current hospital admission. Scores for each of the five questions are summed, with overall …	In adjusted analyses, perceived coercion during the voluntary admission was significantly associated with prior history of involuntary commitment (Rate Ratio = 1.60, p = .05). Perceived coercion was also higher among participants who were married/cohabiting (Rate Ratio = 1.83, p = .01) and among those with greater functional impairment (Rate Ratio = 0.97, p =.04). Although frequently unavoidable,…	légaux	In adjusted analyses, perceived coercion during the voluntary admission was significantly associated with prior history of involuntary commitment (Rate Ratio = 1.60, p = .05). (102)	sociodémographiques	Perceived coercion was also higher among participants who were married/cohabiting (Rate Ratio = 1.83, p = .01). (102)	cliniques	Perceived coercion was also higher among participants with greater functional impairment (Rate Ratio = 0.97, p =.04). (102)
Zlodre et al.	2016	Royaume-Uni	Article de recherche	The current study examined competence and coercion in a cohort of individuals with severe personality disorder who were detained in high-security hospital and prison settings.	individuals with severe personality disorder who were detained in high security hospital and prison settings.	n=174	Intrahospitalier (high-security hospital and prison settings)	Quanti	Sample of participants selected to participate in the Dangerous and Severe Personality Disorder (DSPD) treatment programme. Inclusion in the DSPD programme required fulfilment of three criteria: (1) more likely than not to commit an offence leading to serious physical/psychological harm according to two separate risk assessment instruments, (2) ‘severe personality disorder’ (defined as Psychopath…	The MacArthur AES measures patients’ experience of coercion (Gardner et al., 1993). There are four scales: perceived coercion, negative pressures, voice, and affective reactions to hospitalization. The scales are reported separately. Item 10 of the AES was excluded as it addresses the ‘threat of commitment’, and due to the nature of the sample all of the participants were committed. Item 10 forms…	Competence to consent to treatment has not previously been examined in a personality disorder cohort without comorbid mental disorder. Competence was not categorically impaired, but there were variations within the sample on dimensional competence measures. Further, there were significant negative correlations between experienced coercion and competence. Higher coercion scores were associated wit…	cliniques	Further, there were significant negative correlations between experienced coercion and competence. Higher coercion scores were associated with two components of competence: lower understanding and reasoning. Patients who consented to treatment had higher scores on competence measures and experienced less coercion. (103)
Jina-Pettersen	2022	Pays-Bas	Article de recherche	This study aimed to further understand experiences of inpatient psychiatric trauma using an anonymous platform to obtain forthright data.	subreddit “r/ PsychWardChronicles. It is described as a platform to “share your stories/experiences from the psych ward as a patient or staff member/doctor. Or share interesting/funny stories that are topic related from others”	All relevant posts and comments were collected (n =262), with posts related to aversive experiences associated with inpatient psychiatric hospitalization being accepted	Intrahospitalier	Quali : reflexive thematic analysis			Thematic analysis pointed to several examples where coercive practices may be potentially traumatic. So once I’m supposed to be on my last day and my psychiatrist walks me to her office and sits me down and she’s like “You won’t be going home today. We decided to hold you for another month or two.” b i t c h w h a t ? So they waited for the day I got my hopes up to tell me I can’t go home for MON…	relationnels	"So once I’m supposed to be on my last day and my psychiatrist walks me to her office and sits me down and she’s like “You won’t be going home today. We decided to hold you for another month or two.” b i t c h w h a t ? So they waited for the day I got my hopes up to tell me I can’t go home for MONTHS?!" (104) "This made me so ashamed of my body and humiliated, as a rape survivor this was horrify…	coercition	“I kept begging to see the doctor and the nurse said ‘if you continue to push to see the doctor, you might be forced to stay longer’” (104)
Larsson-Kronberg et al.	2005	Suède	Article de recherche	The study aimed to explore the experiences of coercion among individuals undergoing assessment and treatment for substance use disorders under Swedish legislation (LVM) and to understand their perspectives on the entire process from assessment to aftercare	Individuals undergoing assessment or with previous experience of assessment and involuntary care under the Swedish Care of Addicts in Certain Cases Act (LVM)	74 subjects: 39 subjects being assessed prior to the court’s decision on involuntary care 35 subjects with previous experience of assessment and involuntary care The sample consists of two main groups; (1) hospital patients and (2) social service clients. Each main group had two subgroups; assessment group-subjects in the process of being assessed according to LVM, and follow-up-clients previousl…	Intrahospitalier et communauté	Quanti - non spécifié Data collection involved two structured questionnaires focusing on social situations, experiences of assessment, and reactions to admittance and treatment at LVM-institutions​	Contact with social workers during assessment and treatment Opportunities to express opinions to social workers Emotional reactions to coercive investigations and measures Substance use patterns during assessment Satisfaction with staff and treatment at institutions	Modified version of the Uppsala questionnaire on coercive measures​	Perceived coercive actions were reported by almost all in the hospital group compared to half of the subjects in the community group.	cliniques	Perceived coercive actions were reported by almost all in the hospital group compared to half of the subjects in the community group. (105)
Lidz et al	2000	États-Unis	article de recherche	To describe who places pressures on patients to be admitted to psychiatric hospitals and to understand the sources and nature of coercive behaviors in psychiatric admissions.	Patients admitted to psychiatric hospitals.	433 cases of admission (237 cases from Pennsylvania and 196 cases from Virginia), with a subset of 171 cases used for detailed analysis 68% of which were legally voluntary, at two university-based hospitals, one in Pennsylvania (237 cases) and one in Virginia (196 cases). Admissions were to a mixture of open and closed wards	Inpatient	Mixte? : The study involved interviews with patients, admitting staff, and family and friends. It used the MacArthur Admission Experience Interview and other structured tools to assess perceived coercion and coercive behaviors. The data were integrated to create a "most plausible factual account" (MPFA) of the admission process, coded by trained coders.	Sources of pressure on patients: health-care professionals, family, and friends. Types of pressures: positive symbolic pressures, negative symbolic pressures, and force.	MacArthur Perceived Coercion Scale	Health-care professionals were the most important source of pressures on patients and had the most impact on patients' perceptions of coercion. Coming a very close second are negative symbolic pressures on the part of other health-care professionals. Negative symbolic pressures on the part of family and friends are also a significant factor in the equation, but only just. Family and friends' pres…	relationnels	Health-care professionals were the most important source of pressures on patients and had the most impact on patients' perceptions of coercion. (108) Positive Symbolic Pressures: Included encouragement or supportive statements aimed at convincing patients to accept admission. These pressures were found to be unrelated to patients' perceptions of coercion. (108)	coercition	Coming a very close second are negative symbolic pressures (involved threats or statements implying negative consequences if the patient did not agree to admission) on the part of other health-care professionals. Negative symbolic pressures on the part of family and friends are also a significant factor in the equation, but only just. Family and friends' pressures had a more longstanding impact c…	sociodémographiques	Race continues to be related to perceived coercion, with African-Americans reporting less perceived coercion than others. (108)
Link et al	2008	États-Unis	article de recherche	To address the divergent claims of the Coercion to Beneficial Treatment perspective and the Coercion to Stigma perspective using a longitudinal study of outpatient commitment among individuals with severe mental illnesses.	Individuals between the ages of 18 and 65, ascertained in treatment facilities in the Bronx and Queens, New York City.	184 individuals: 76 assigned to outpatient commitment and 108 from the same treatment settings who were not.	Outpatient.	Quanti :; A year-long, five-wave longitudinal study. Data were collected through interviews and clinical chart reviews. Measures included perceived coercion, stigma (perceived devaluation-discrimination), quality of life, social functioning, and psychotic symptoms.	Previous involuntary inpatient hospitalizations, assignment to mandated outpatient treatment (AOT), perceptions of being coerced into treatment.	The MacArthur Perceived Coercion Scale	A substantial number of respondents felt coerced into treatment. Perceived coercion was strongly related to previous involuntary hospitalizations rather than the single experience of assignment to AOT. This suggests that the history of coercion plays a significant role in current perceptions of coercion.	légaux	A substantial number of respondents felt coerced into treatment. Perceived coercion was strongly related to previous involuntary hospitalizations rather than the single experience of assignment to AOT (mandated outpatient treatment). This suggests that the history of coercion plays a significant role in current perceptions of coercion. (109)
KcKenna et al	2001	Nouvelle-Zélande	article de recherche	To consider patients’ perceptions of aspects of procedural justice within the context of voluntary and involuntary admission to psychiatric hospitals in New Zealand, and determine which aspects may reduce patients’ perceptions of coercion.	Patients admitted to the two acute-admitting psychiatric units of Waitemata Health, Auckland, New Zealand.	138 participants: 69 involuntary admissions and 69 voluntary admissions.	Intrahospitalier	Quanti Survey conducted from April 1997 to February 1998. Participants were surveyed using the Perceived Coercion Scale within the MacArthur Admission Experience Survey (MAES), alongside items on procedural justice. Hierarchical regression analysis was used to determine predictive value of procedural justice aspects in relation to perceptions of coercion.	Fairness, information, voice, validation, motivation, and respect during the admission process.	The Perceived Coercion Scale within the MacArthur Admission Experience Survey (MAES).	Hierarchical regression analysis identified several significant predictors of perceived coercion, including: Perception of force Perception of threat Legal status (involuntary) Procedural justice variables such as fairness, voice, and validation Legal status (voluntary vs. involuntary) was a significant predictor of perceived coercion. Involuntary patients who felt they had a voice still perceive…	légaux	Hierarchical regression analysis identified several significant predictors of perceived coercion, including: Legal status (involuntary). Legal status (voluntary vs. involuntary) was a significant predictor of perceived coercion. Involuntary patients who felt they had a voice still perceived more coercion than voluntary patients. (110)	coercition	Hierarchical regression analysis identified several significant predictors of perceived coercion, including: Perception of force, Perception of threat. (110)	relationnels	Hierarchical regression analysis identified several significant predictors of perceived coercion, including: Procedural justice variables such as fairness, voice, and validation. The perception of procedural justice (fairness, voice, validation) was inversely correlated with perceptions of coercion. Procedural justice elements, especially voice and validation, were found to be crucial in reducing…
McKenna et al	2003	Nouvelle-Zélande	article de recherche	The study aimed to explore the impact of coercion on admissions to forensic psychiatric hospitals and to test the hypothesis that admission to forensic psychiatric hospitals would be associated with significantly greater perceived coercion than that perceived by involuntary admissions to general psychiatric hospitals. A further goal was to determine which aspects of procedural justice might reduc…	The population included patients admitted to forensic psychiatric hospitals and involuntary admissions to general psychiatric hospitals in New Zealand.	The sample consisted of 138 participants: 69 involuntary admissions to forensic psychiatric hospitals and 69 involuntary admissions to general psychiatric hospitals. Ages ranged from 17 to 64 years old, with a mean age of 32.1 years. The gender distribution was 67% male. Ethnic distribution included 36% Maori, 13% from Pacific Island cultures, and 4% Asian​	Intrahospitalier	Quanti : A cross-sectional comparative research design was used. Participants were surveyed within one week of admission using face-to-face structured interviews. The study included a validated psychometric measure of perceived coercion and items on procedural justice, clinical, and sociodemographic variables​	Negative pressures (perceived force, threat, and deception) Aspects of procedural justice (voice, validation, fairness, motivation, respect, and information) Emotional responses to the admission process (anger, happiness, relief, confusion, fear)​	Perceived Coercion Scale within the MacArthur Admission Experience Survey Short Form 1 (requiring true or false responses to five statements about influence, control, choice, and freedom in decisions to enter the hospital​)	Both forensic psychiatric hospital admissions and general psychiatric hospital admissions reported high levels of perceived coercion. There was no significant difference in the overall perceived coercion scores between the two groups. Emotional Responses: Happiness at being admitted was a significant predictor of lower perceived coercion in both forensic and general psychiatric hospital admission…	légaux	Both forensic psychiatric hospital admissions and general psychiatric hospital admissions reported high levels of perceived coercion. There was no significant difference in the overall perceived coercion scores between the two groups. (111)	Individuel - patient	Happiness at being admitted was a significant predictor of lower perceived coercion in both forensic and general psychiatric hospital admissions. Anger was significantly associated with higher perceived coercion. Relief and happiness were significantly associated with lower perceived coercion, while confusion and fear were associated with higher perceived coercion. (111)	relationnels	The perception of having a voice in the decision-making process and feeling validated were significant predictors of lower perceived coercion in both samples. Voice and validation together added 10% to the variance explained in perceived coercion in the forensic sample. Voice alone added 5% to the variance explained in the general sample. (111)	coercition	Forensic psychiatric hospital admissions experienced significantly more objective coercive events such as being handcuffed and transferred by police or prison officers compared to general psychiatric hospital admissions. Despite this, the perceived coercion scores were similar between the two groups, suggesting that procedural justice principles might mitigate the impact of these objective coerci…
McKenna et al	2006	Nouvelle-Zélande	Revue de la littérature/discussion	To outline best practice management strategies for nurses during the clinical application of civil commitment of mentally ill persons.	Patients admitted to acute mental health services, acute forensic mental health services, and community mental health services in New Zealand.	Not explicitly mentioned, but the study draws upon various pieces of research undertaken by the authors.	Inpatient, outpatient, community.	*méthode pas claire et peu détaillée* A thorough literature search on 'coercion' and 'civil commitment' using MEDLINE, CINAHL, and PSYCHINFO. The study draws on published and unpublished research undertaken by the authors in New Zealand.	Degree of restriction associated with the service involved Pattern of communication Use of procedural justice	Not explicitly mentioned in the summary, but previous studies by the authors utilized the Perceived Coercion Scale within the MacArthur Admission Experience Survey.	The experience of coercion among service users is strongly associated with the degree of restriction in the service they are involved in. Forensic mental health services had the highest levels of perceived coercion, followed by acute general mental health services, and then voluntary admissions to acute mental health services. Compulsory community treatment showed modest levels of perceived coerc…	légaux	The experience of coercion among service users is strongly associated with the degree of restriction in the service they are involved in. Forensic mental health services had the highest levels of perceived coercion, followed by acute general mental health services, and then voluntary admissions to acute mental health services. Compulsory community treatment showed modest levels of perceived coerc…	relationnels	Higher levels of perceived procedural justice were associated with lower levels of perceived coercion. (112)	sociodémographiques	Sociodemographic factors (e.g., education level) had minimal impact on perceived coercion. (112)	cliniques	Clinical factors (e.g., diagnosis, past hospital admission) had minimal impact on perceived coercion. (112)	Individuel - patient	Emotional state at the time of admission played a significant role: those who were angry felt more coerced, while those who were happy or relieved felt less coerced. (112)	coercition	Objective coercive events (e.g., physical restraint, police involvement) were linked to higher perceived coercion. (112)
McNiel et al	2013	États-Unis	article de recherche	The study aimed to evaluate the hypothesis that aspects of the treatment relationship, such as the working alliance, psychological reactance, and perceived coercion, could be important in understanding treatment adherence and satisfaction in a group of patients at risk of experiencing leverage​	Outpatients at two community mental health centers.	198 outpatients aged 18-65, including 65% males, 49% white, 28% African American, and 22% other racial-ethnic backgrounds. Diagnoses included psychotic disorder (42%), major depression (31%), bipolar disorder (16%), and other diagnoses (11%)	Communauté	Quanti : Cross-sectional study using structured interviews to measure the treatment relationship, treatment participation, experience of leverage, and clinical functioning. Measures included the Working Alliance Inventory, Therapeutic Reactance Scale, and MacArthur Perceived Coercion Scale. Data analysis was conducted using multivariable regression models to assess associations​	Working alliance quality Psychological reactance Various forms of leverage (criminal justice system, money, housing, outpatient commitment) Clinical and demographic characteristics​ (age, genre, race/ethnicité, diagnostic, dévérité des symptômes, fonctionnement, utilisation de substances, attitudes envers la médication)	MacArthur Perceived Coercion Scale, adapted for outpatient treatment​	Better adherence to prescribed medication was associated with higher perceived coercion. Higher treatment satisfaction was associated with a better working alliance, lower psychological reactance, and less perceived coercion.	cliniques	Better adherence to prescribed medication was associated with higher perceived coercion. (113) Higher treatment satisfaction was associated with a better working alliance, lower psychological reactance, and less perceived coercion. (113)
Munetz et al	2014	États-Unis	article de recherche	The study aimed to examine levels of perceived coercion, procedural justice, and the impact of mental health court (MHC) and assisted outpatient treatment (AOT) programs among participants in a community treatment system​	Participants included individuals who had graduated from a mental health court program and former AOT participants who were no longer under court supervision.	35 graduates of a mental health court program 17 former AOT participants	Communauté	Quanti : Cross-sectional study design	Interactions with judges and case managers Procedural justice (fairness, respect, opportunities to be heard)	Modified MacArthur Perceived Coercion Scale, consisting of four items assessing the perception of coercion upon entering the program (e.g., control over participation, decision-making freedom)​	Mental health court participants perceived significantly less coercion than AOT participants. Perceived coercion was inversely related to positive feelings about the program, with higher levels of procedural justice leading to lower perceived coercion.	légaux	Mental health court participants perceived significantly less coercion than AOT (assisted outpatient treatment) participants. (114)	relationnels	Perceived coercion was inversely related to positive feelings about the program, with higher levels of procedural justice leading to lower perceived coercion. (114)
Newton-Howes et al	2012	Nouvelle-Zélande	Recension de la littérature	The aim of this review is therefore to systematically collate those papers that outline the prevalence of perceived coercion to ascertain how common this is and understand the variation in reported rates. An exploration of the factors that may increase or decrease these rates from both a methodological and an epidemiological perspective is also considered.	Adults aged 16 to 65 years in adult psychiatric care.	18 papers including 3489 patients.	Primarily inpatient treatment, with two outpatient studies.	A systematic review and meta-regression of published data to assess the prevalence of coercion and potential confounding variables.	Legal detention status (voluntary, legally detained, mixed sample) Geographical study location (Nordic countries, USA, and other countries such as the UK, Switzerland, Australia, and New Zealand) Interview timing (less than 7 days after admission; 7 days or longer after admission) Instrument used to measure coercion (MacArthur Perceived Coercion Scale (MPCS) and coercion ladder)	MacArthur Perceived Coercion Scale (MPCS): Consists of five true/false statements addressing the experience of perceived coercion. Coercion Ladder: A visual analogue scale ranging from 1 to 10.	Legal status at admission was strongly associated with perceived coercion: legally detained in-patients were more than eight times as likely as voluntarily admitted patients to experience coercion. Coercion was reported more rarely in the USA than in other Western countries in the analysis. From a methodological perspective, interview timing was not associated with significant differences in coer…	légaux	Legal status at admission was strongly associated with perceived coercion: legally detained in-patients were more than eight times as likely as voluntarily admitted patients to experience coercion. (115)	Environnement	Coercion was reported more rarely in the USA than in other Western countries in the analysis. (115)	coercition	Finally, the instrument used to assess coercion appears to influence the prevalence of coercion: those assessed with the coercion ladder or another assessment method were less likely to report coercion than those assessed with the MPCS. (115)	Temps	From a methodological perspective, interview timing was not associated with significant differences in coercion (115)
Newton-Howes et al	2014	Nouvelle-Zélande	article de recherche	To investigate the experience of Community Treatment Orders (CTOs) among Maori and non-Maori patients, comparing their views within mainstream and Maori mental health services.	Patients with experience of CTOs	79 patients participated 47 were currently detained under a CTO on 1 March 2010 32 previously detained patients were interviewed Demographics: 58% male, average age 42 years, 42% identified as Maori, 38% as non-Maori, and 9% did not identify their cultural group	Communauté	Quanti Univariate analysis using SPSS	Legal detention status Ethnicity (Maori vs. non-Maori) Type of mental health service (mainstream vs. Kaupapa Maori)	MacArthur Perceived Coercion Scale (MPCS)	No differences were found between the groups in the degree of coercion they experienced as measured by MPCS there appeared to be no differences with respect to views of coercion between Maori and Non- Maori.	sociodémographiques	There appeared to be no differences with respect to views of coercion between Maori and Non- Maori. (contexte de CTO) (116)
Norvoll et al	2016	Norvège	article de recherche	To explore the views of people with mental health problems on the concept of coercion and to argue for a broader socio-ethical perspective on coercion in mental health care.	Adults with various mental health problems and experiences with coercion.	24 participants: 10 women and 14 men Age range: 22 to 60 years Various mental health problems including psychosis, bipolar disorder, schizophrenia, depression, and substance abuse.	Intrahospitalier et communauté	Qualitative design Semi-structured focus groups and individual interviews Thematic content analysis Conducted in three regions of Norway between November 2012 and August 2013	Formal and informal coercion across health and welfare services Power relations (powerlessness and counter-power) Deprivation of freedom Social and existential impacts of coercion	Thematic content analysis of qualitative data from focus groups and individual interviews	Another example was Norway's legal opportunity to request a patient's consent to being subjected to the rules for compulsory mental health care. Some participants reported that they, despite wanting help, felt pressured to sign a contract upon arrival that gave the hospital a formal right to retain them for a period of up to three weeks. Although the law does not entail possibilities for further …	structurels	Some participants reported that they, despite wanting help, felt pressured to sign a contract upon arrival that gave the hospital a formal right to retain them for a period of up to three weeks. Although the law does not entail possibilities for further compulsive treatment when this consent is provided, participants reported that their signing was followed by several institutional restrictions a…	coercition	Further, almost all participants, despite being voluntarily admitted, viewed pressure to take medication as the most common form of informal coercion. Another type of coercion that was described was ‘forced discharge’ from the hospital, which was defined as leaving the hospital against their will. (117) Experiences of threats of losing valued things, such as leave, visits, going out with friends,…	relationnels	Unequal power relations were also reflected in meetings with therapists, as in Hugh's above example. Several participants reported that these feelings of being small and fearful made it difficult to communicate their own needs and wishes or to resist the staff by arguing. (117)	cliniques	Some participants viewed coercion as all-encompassing. This was reinforced by the experiences of being powerless due to feelings of illness and dependency on help because of their mental health problems or medication side effects. For example, Tom described an episode where he felt pressured to consent to compulsory treatment to get help, and where his feelings of being ill and in need for hospit…
Pescosolido et al	1998	États-Unis	article de recherche	To systematically consider the different social processes through which people come to enter psychiatric treatment by exploring the stories told by individuals making their first major contact with the mental health system.	Individuals making their first major contact with the mental health treatment system.	109 individuals	Intrahospitalier et externe	Mixte The study combines qualitative and quantitative methods. The data come from the Indianapolis Network Mental Health Study (INMHS), a longitudinal study of individuals in treatment at the largest public and voluntary facilities in Indianapolis. The study analyzes detailed self-reports of how individuals came to use mental health services and classifies these stories into "choice," "coercion,"…	Diagnosis of bipolar disorder Larger and closer social networks	The study categorizes stories into accounts of "choice," "coercion," and "muddling through." It uses qualitative themes and multinomial logit analyses to examine the correlates of these accounts.	Almost a quarter of respondents (22.9%) reported coercion Patients with bipolar disorder are more likely to report coercion. Larger, closer social networks are associated with accounts of coercion. Social networks, especially those that are large and closely tied, can exert significant influence in pushing individuals into mental health treatment. But coercion also came from a number of other, no…	cliniques	Patients with bipolar disorder are more likely to report coercion. (119)	sociodémographiques	Larger, closer social networks are associated with accounts of coercion. Social networks, especially those that are large and closely tied, can exert significant influence in pushing individuals into mental health treatment. But coercion also came from a number of other, non-legal sources. For example, Shana, a young African-American woman diagnosed with bipolar disorder, who reported that she ha…	Individuel - patient	In general, stories of coercion display the active negation of the role of the individual. Social control, rather than free choice, is the dominant mechanism that pushes the patient into the health system. (119)
Phelan et al	2010	États-Unis	article de recherche	To evaluate the effectiveness and outcomes of New York State’s outpatient commitment program, focusing on psychiatric outcomes, quality of life, perceived coercion, and stigma.	Individuals recently mandated to outpatient commitment and individuals recently discharged from psychiatric hospitals.	76 individuals mandated to outpatient commitment 108 individuals discharged from psychiatric hospitals	Outpatient.	Quanti Quasi-experimental design Propensity score matching and generalized estimating equations used for analysis	History of involuntary commitment Number of involuntary hospitalizations	Self-reported measures of perceived coercion during follow-up interviews	Marginally less perceived stigma and coercion in the outpatient commitment group a history of involuntary commitment was associated with perceived coercion (p<.01).	légaux	A history of involuntary commitment was associated with perceived coercion. (120)	cliniques	Marginally less perceived stigma and coercion in the outpatient commitment group (vs patients discharged from psychiatric wards). (120)
Plunkett et al	2022	Irlande	article de recherche	To provide quantitative data about self-rated dignity among involuntary and voluntary psychiatry inpatients and to explore relationships between perceived dignity and legal status, coercion, level of insight, diagnosis, and therapeutic alliance.	Psychiatric inpatients aged 18 years or over	107 participants from two inpatient psychiatric units in Dublin, Ireland, over a 30-month period	intrahospitalier	Quanti Design: Cross-sectional quantitative research Methodology: Semi-structured interviews using structured, validated assessment tools. Demographic and clinical data were obtained from patient charts.	Legal status (voluntary vs. involuntary) Insight Negative symptoms Procedural justice Affective reactions to hospitalization	MacArthur Admission Experience Survey (Short Form)	Lower self-rated dignity was associated with higher perceived coercion, better insight, and more negative symptoms.	Individuel - patient	Lower self-rated dignity was associated with higher perceived coercion, better insight, and more negative symptoms. (121)
Poulsen	1999	Danemark	article de recherche	To investigate differences in perceived coercion among three groups of psychiatric patients: involuntarily committed, voluntarily admitted but later detained, and purely voluntary patients, and to identify predictors of perceived coercion.	Psychiatric patients admitted to five closed psychiatric wards at Aarhus University Hospital.	143 participants: 47 involuntarily committed patients 48 patients detained after voluntary admission 48 purely voluntary patients	Intrahospitalier	Quanti Cross-sectional study Methodology: Semi-structured interviews conducted between day 1 and day 5 after admission, using the 5-item version of the Admission Experience Scale (AES) and a Visual Analogue Scale (VAS). Psychopathology was measured using the Brief Psychiatric Rating Scale (BPRS) and social functioning using the Global Assessment of Functioning (GAF).	Legal status (voluntary vs. involuntary) Severity of psychopathology Social functioning Other coercive measures (physical restraint, enforced medication) Age and gender	5-item version of the Admission Experience Scale (AES) Visual Analogue Scale (VAS)	It is seen that perceived coercion was significantly higher among committed patients, as compared to detained patients. Among the group of voluntarily admitted patients, patients who were detained had a significantly higher perception of coercion than “purely” voluntary patients (i.e., the control group), when using the VAS The 5-item version of the AES also showed a higher level of perceived coe…	légaux	It is seen that perceived coercion was significantly higher among committed patients (involuntary), as compared to detained patients (voluntarily admitted but later detained). Among the group of voluntarily admitted patients, patients who were detained had a significantly higher perception of coercion than “purely” voluntary patients (i.e., the control group). The control group also perceived the…	sociodémographiques	Perceived coercion was also investigated for any relation to age and gender for the AES and VAS, respectively, but no significant differences were found. (122)	cliniques	To determine a possible association between the severity of the patients’ psychopathology measured by BPRS and perceived coercion, a linear regression analysis was performed for each of the three groups. No significant difference was found, so perceived coercion at the time of admission does not seem to be predicted by the severity of patients’ psychopathology. (122)
Prebble et al	2015	Nouvelle-Zélande	Recension de la littérature	this review aimed to identify literature pertaining to the experiences of people admitted voluntarily to acute adult mental health facilities.	Individuals admitted to mental health facilities.	46 publications The research retrieved was primarily quantitative (n D 35); however, four studies collected both qualitative and quantitative data, six reported exclusively qualitative findings and one observational study was also identified.		Mixed method review Thematic analysis of quantitative and qualitative data from various studies, focusing on patients' experiences with coercion, informed consent, and procedural justice.	Legal status (voluntary vs. involuntary admission) Use of threats, force, or pressure by healthcare professionals Relationship with healthcare providers Lack of procedural justice (feeling of not being heard or respected)	Many studies used the MacArthur Admission Experience Survey (AES) The Nordic studies also frequently used the Nordic Admission Interview and a visual analogue scale (the Coercion Ladder)
Kisely et al.	2017	Australie et Canada	Revue systématique (Intervention review)	To examine the eJectiveness of compulsory community treatment (CCT) for people with severe mental illness (SMI).	We included trials of adults with SMIs (mainly schizophrenia and schizophrenia-like disorders, bipolar disorder or depression with psychotic features), however diagnosed, who were managed in a community setting.	3 études (RCT) (n=749)	compulsory community treatment + any form with standard voluntary care.	Revue systématique + analyse quantitative: For binary outcomes, we calculated a fixed-eJect risk ratio (RR), its 95% confidence interval (95% CI) and, where possible, the number needed to treat for an additional beneficial outcome (NNTB). For continuous outcomes, we calculated a fixed-eJect mean diJerence (MD) and its 95% CI.	Comparison I: compulsory community treatment versus entirely voluntary care; Comparison II: community treatment orders versus supervised discharge; Comparison III: community treatment orders versus standard care (encompassing both voluntary care and supervised discharge)	For this review, we defined perceived coercion as a participant feeling lack of autonomy in seeking outpatient care or negative pressures (or both), captured threats or force pertaining to treatment (or both). Process exclusion consisted of participants' feelings of lack of involvement and validation in treatment decisions. We used the Perceived Coercion Scale from the Admission Experience Schedu…	There was no clear diJerence between groups for perceived coercion by 12 months (3 RCTs, n = 645, RR 1.30, 95% CI 0.98 to 1.71, moderate-quality evidence).
Lamothe et al.	2019	France	Article de recherche	Notre objectif principal était donc de mesurer le lien entre le stress coercitif des patients hospitalisés en USI et leur niveau d’insight afin de dégager d’éventuellespistes psychothérapeutiques dans l’amélioration du vécu des soins et ainsi améliorer notre pratique clinique. Notre objectif secondaire était de mettre en évidence un lien entre des mesures coercitives spécifiques (telles que la mi…	L’échantillon était composéde 40 patients ayant été hospitalisés au sein de l’USI du centre hospitalo-universitaire de Caen, tousdiagnostics confondus.	n=40	Intrahospitalier (unité de soins intensifs psychiatriques)	Quantitatif	Données démographiques: sexe, âge; durée moyenne de séjour; durée moyenne en chambre de soins intensifs; motif d'hospitalisation à l'unité de soins intensifs; diagnostic; insight (score moyen aux 3 premiers items de la Scale to assess Unawareness of Mental Disorder); stress coercitifs (score moyen aux différents facteurs de la Coercion Experience Scale).	Concernant le stress coercitif, nous avons utilisé l’échelle « Coercion Experience Scale » (CES) [20]. Cette échelle présente en premier lieu deux itemsévaluant la mémoire et le niveau de stress induit par une mesure coercitive : les patients doivent donner un score entre 0 et 100 sur lesouvenir (0 = aucun souvenir, 100 = se souvient de tout) et le niveaude stress (0 = niveau de stress nul, 100 =…	Nous avons trouvé que le niveau de stress coercitif global des patients était corrélé négativement et de fac¸ on significative avecla conscience qu’ils avaient de l’efficacité des traitements mais pas avec la conscience du trouble mentalni avec la conscience des conséquences sociales de ce trouble. Le facteur de la Coercion Experience Scalemesurant spécifiquement le niveau ressenti de coercition …	cliniques	Nous avons trouvé que le niveau de stress coercitif global des patients était corrélé négativement et de fac¸ on significative avecla conscience (insight) qu’ils avaient de l’efficacité des traitements mais pas avec la conscience du trouble mentalni avec la conscience des conséquences sociales de ce trouble. Le facteur de la Coercion Experience Scalemesurant spécifiquement le niveau ressenti de c…
Lareau	2000	Etats-Unis	Thèse de doctorat	This study examines differences between legally mandated and non-legally mandated patients on levels of perceived coercion to enter substance abuse treatment, as well as the effect of the therapeutic alliance on altering intake levels of perceived coercion.	Participants were 69 males with a mean age o f 33 years entering drug treatment into two treatment sites in Philadelphia that accept both legally mandated and non-legally mandated patients. Participants included 47 legally mandated and 22 non-legally mandated patients	n=69	Residential treatment	Quantitatif	Legally mandated VS non-legally mandated patients; levels of therapeutic alliance; levels of perceived coercion and procedural justice	1) The MacArthurAdmission Experience Survey - Short Form (AES): The AES is a 15-item, true/false, self-report inventory devised to assess perceptions of coercion in the context of inpatient psychiatric admissions (Gardner et al., 1993). The only modification made to the instrument was to replace the word “hospital" with “program” in each item to make the item relevant and face-valid for both resi…	Intake results revealed that legally mandated and non-legally mandated participants differed significantly on intake levels of perceived coercion, but did not differ on prospective assessments o f therapeutic alliance. Comparison o f two perceived coercion instruments revealed the Survey o f Treatment Entry Pressures is more sensitive to detecting nonlegal sources o f coercion than the MacArthur …	relationnels	Correlational analyses performed on the data collected six weeks later revealed that changes in levels of therapeutic alliance were negatively correlated with changes in levels o f perceived coercion, and positively correlated with changes in levels o f procedural justice. (126)	coercition	Comparison of two perceived coercion instruments revealed the Survey of Treatment Entry Pressures is more sensitive to detecting nonlegal sources of coercion than the MacArthur Admission Experience Survey. (126)
Larkin & Hutton	2017	Royaume-Uni	Revue systématique	To determine the direction, magnitude and reliability of the relationship between capacity in psychosis and a range of clinical, demographic and treatment-related factors, thus providing a thorough synthesis of current knowledge._x000C_	adults diagnosed with a non-affective psychotic disorder	n=23 études (n=1823)	Non spécifié	Revue systématique et méta-analyse	Psychotic symptoms (assessed by total Brief Psychiatric Rating Scale (BPRS) or Positive and Negative Syndrome Scale (PANSS) scores); depression; cognitive and intellectual performance (Wechsler Adult Intelligence Scale); education (years spent in education) Executive functionning; insight; duration of illness; metacognitive ability; perceived coercion	BPCS, Brief Perceived Coercion Scale	Moderate-quality evidence from one study suggested that participants without capacity reported higher levels of perceived coercion (Mann–Whitney U = 422.5, P < 0.001).		Moderate-quality evidence from one study suggested that participants without capacity reported higher levels of perceived coercion. **voir si même étude que celle portant sur la capacity**
Larsen & Terkelsen	2014	Norvège	Article de recherche	This brief literature review gives a few examples of differences in staff and patient attitudes related to coercion, shows how forced treatment might weaken the alliance between staff and patients and suggests dialogue and reciprocity as practices to reduce coercion.	Patients from in inpatient psychiatric unit in Norway	n=12	Intrahospitalier	Qualitatif: ethnographie	Patients: Gender; involuntary VS voluntary patients; diagnosis; age. Staff: age; profession;	Data were collected through participant observation and conversations or interviews with staff and patients throughout a period of 4 months in 2010. The researcher (T) observed closely how and where people were interacting and what they were talking about. Spontaneous conversations often arose in these situations. Additionally, 18 planned one-toone formal interviews with staff were carried out. T…	The participants experienced coercion in different ways. Patients often felt inferior, while many of the staff felt guilty for violating patients’ dignity, although they ascribed responsibility for their actions to the ‘‘system.’’ Especially among staff, there are divergent views of coercion. Professionals being physically and emotionally close to the patient are more likely to understand him or …	structurels	However, when rules were applied rigidly instead of flexibly, many patients perceived corrections as provocative, making them feel inferior. (129)	Individuel - intervenant	‘‘The staff should not act as guardians,’’ one of them said. James (P), for example, was critical of those he characterized as ‘‘provocative men,’’ although he believed that in his case coercion was necessary. Andrew (P) said something similar. He talked about ‘‘the sergeant’’ in a negative way. These employees were described as using a military style, denying cigarettes and coffee. (129) "The fi…	coercition	Several patients admitted that seclusion was right for a short period, when things became very chaotic. However, they complained that it lasted too long. Peter (P) said: ‘‘After a while it only makes you feel worse.’’ (129) Jenny (P) was secluded, and complained, ‘‘This is like a fusion of a kindergarten, a madhouse and a prison.’’ (129) Andrew (P) said that being put in restraints was the worst:…	légaux	Some patients said that they were ‘‘voluntarily admitted by coercion.’’ Terry (P), for instance, felt he really needed help, and taking medicines was the price to pay: ‘‘I was not psychotic, but the doctors said I was. It implied accepting involuntary admission voluntarily, so they could force me to take antipsychotic medication.’’ (129)	Environnement	Maria (P) told how the hospital building made her feel small. She commented, ‘‘They are copying the medical model in psychiatry. It is painful to me [ . . . ]. You feel worse being close to doctors and the hospital. But I like the interior here.’’ Despite the welcoming surroundings, the interior and rooms inside the ward also symbolized restrictions. At first glance, a place to sit together where…	relationnels	To be treated on equal terms with the same needs as all human beings seemed to help. (129)
Canvin	2016	The country is not explicitly mentioned, but the research context is within the broader international literature on coercion in mental health, predominantly focusing on Western countries.	Chapitre de livre	This chapter presents a synthesis of major research themes and findings on patients’ subjective experiences and perceptions of coercion in community psychiatry	Patients in community psychiatric settings	The study synthesizes data from various studies, covering a period of 20 years (1994-2014), involving a wide range of psychiatric patients in different community settings	Communauté	Literature review and synthesis of research findings. Systematic review of patient experiences of coercion in the community, utilizing qualitative and quantitative studies	Intervention (taking medication, appointments) Obligations (rules, treatment plans, providers expectations) Threats (threat if consequences - legal actions) Safety (protective measure that ensure stability and prevents harm)		Four concepts are repeatedly used to characterize patients’ perceptions of coercion: interventions (what they perceive is done to them), obligations (what they perceive they must do), threats (what they perceive might be done to them), and safety (what they perceive they might gain). In particular, obligation and threat are unwaveringly presented as synonymous with coercion. Patients who perceive…
Francombe Pridham et al	2016	Canada	Revue systématique	The study aimed to examine the relationship between Community Treatment Orders (CTOs) and patients' perceptions of coercion, with the objective of understanding factors that might influence the experience of being placed under a CTO.	Patients who were or had been subject to a CTO.	23 primary research articles reporting on 14 studies from seven countries.	Communauté	literature review of both quantitative and qualitative research on patients' attitudes and experiences with CTOs. It involved a systematic search and analysis of peer-reviewed articles, focusing on the relationship between CTOs and perceived coercion.	Clinical history and characteristics (e.g., severity of psychiatric symptoms, mood disorders, substance use problems) Procedural justice The legal and health services context of CTOs The presence of additional forms of leverage in patients’ lives Communication with service providers	Most quantitative studies used adapted versions of the MacArthur Admission Experience Survey, including Likert scales to assess perceived coercion and procedural justice.	Patients with more severe psychiatric symptoms, mood disorders, and substance use problems reported higher levels of perceived coercion. These factors made patients more vulnerable to feeling coerced when subjected to Community Treatment Orders (CTOs). Procedural justice : The perception of fairness and justice in the implementation of CTOs significantly impacted the sense of coercion. Patients w…
Gowda	2017	Inde	Article de recherche	In the above background, we aimed to study coercion experiences among patients with schizophrenia who were admitted involuntarily. Additionally, we also assessed if demographic factors, clinical factors and the use of coercive measures had any influence on how patients perceived the necessity of their own involuntary admission.	76 persons with schizophrenia, admitted under special circumstances of Mental Health Act	n=76; patients reassessed during discharge n=67	Intrahospitalier (involuntary admission)	Quantitatif (étude prospective)	Demographique: age, genre, statut marital, education in years, employment, socioeconomic status, location (rural background VS urban background); données cliniques: insight à l'admission, illness severity (CGI severity score), duration of inpatient care, duration illness in months	Further, to assess coercive experiences, we used two measures. First, the MacArthur Admission Experience Survey (MAES). This was applied in order to study informal coercive experiences. Though it contains four subscales covering a) Perceived coercion (MPCS), b) Negative pressure c) Voice reaction and d) Affective reaction, only scores of MPCS were used as this is the dimension that captures coerc…	In the uni-variate analysis, none of the features such as sociodemographic details showed any association to perceived coercion during admission or at discharge. However, in multivariate analysis, a perception of feeling forced (perceived coercion) at admission was connected with not having work, poor insight, decisions taken by an extended family member and from poor socio-economic status. The d…	sociodémographiques	In the uni-variate analysis, none of the features such as sociodemographic details (age, genre, statut marital, education in years, employment, socioeconomic status, location (rural background VS urban background)) showed any association to perceived coercion during admission or at discharge. However, in multivariate analysis, a perception of feeling forced (perceived coercion) at admission was c…	cliniques	In multivariate analysis, a perception of feeling forced (perceived coercion) at admission was connected with poor insight. The decrease in perceived coercion between admission and discharge was connected to the inability for self-care and substance abuse. (132)	coercition	In multivariate analysis, a perception of feeling forced (perceived coercion) at admission was connected with decisions taken by an extended family member. (132)
Howard	2010	Royaume-Uni	Article de recherche	To examine the effectiveness and cost effectiveness of women’s crisis houses by first examining the feasibility of a pilot patient-preference randomised controlled trial (PP–RCT) design (ISRCTN20804014).	women presenting in crisis needing informal admission	RCT n=41; P-P RCT n=61; total n=103	Centre de crise VS hôpital (admission volontaire)	RCT (centre de crise VS hôpital) et patient-prefence RCT (centre de crise VS hôpital)	Measures at baseline included sociodemographic details (age, diagnosis, ethnicity), past psychiatric history (number of previous admissions), and preferences for admission to psychiatric hospital or women’s crisis house on a five-point Likert scale from ‘definitely crisis house’ to ‘definitely hospital ward’ – this was dichotomised into a preference for either ward or crisis house. We used standa…	MacArthur Perceived Coercion Scale	Women who spent most of their treatment at the crisis house (either by randomisation or preference) had significantly lower quality of life (MANSA), more perceived stigma (Ritsher total score) and more unmet needs (CAN) but less coercion (MacArthur total score) at baseline, and were more likely to be from the borough of Croydon than women allocated to the ward (Table 2). Forty-one women entered t…	cliniques	Women who spent most of their treatment at the crisis house (either by randomisation or preference) had significantly less coercion (MacArthur total score) at baseline than women allocated to the ward. (133)
Riley et al.	2014	Norvège	Article de recherche	The objective of this qualitative study was to explore (i) patients’ experiences with OC (outpatient commitment), and (ii) how routines in care and health services affect patients’ everyday living.	Eleven participants were recruited for the interviews, seven men and four women aged 23–60 years. Inclusion criteria were all patients under an OC order who had been at least under the order for 3 months and lived in the catchment area.	n=11	Communauté (outpatient commitment: compulsory community care as a condition for the patient to remain in the community and not to be hospitalised)	Qualitatif: approche narrative	Accomodation (staffing, supervision, etc); frequency of monitoring by clinicians; initial contact with MH services (duration); diagnosis.	The discussions in the focus group and the research team enabled us to develop the five topic areas with underlying questions to be covered during the interviews: (i) Own experience of being under OC; (ii) Content of the treatment; (iii) Self-determination; (iv) Specific examples of coercion; and (v) Awareness and understanding.	To understand coercion in the context of the de-institutionalised OC scheme, we must consider how control procedures and monitoring affect the patient’s freedom of action and independence. The feeling of knowing that others make decisions on their behalf was experienced as stressful by almost all the participants. Lack of involvement in decision making processes and the knowledge that others are …	relationnels	The feeling of knowing that others make decisions on their behalf was experienced as stressful by almost all the participants. Lack of involvement in decision making processes and the knowledge that others are in charge of them were felt to be the most intrusive factors. (134)	coercition	Although the participants were not subjected to concrete physical coercion, their stories indicate that they felt they were being coerced. (134)	cliniques	Incoming phone calls and visits to the patients’ flats by staff, which under normal circumstances usually are positive events, were perceived as invasive and such events were in many cases part of a control mechanism. Only one participant was subject to a forced medication order at the time of interview, yet many others were concerned about being medicated and found that they had little say in th…
Rogers	1993	Royaume-Uni	Article de recherche	Thus, it is generally considered legitimate practice to use persuasion in gaining patient’s compliance to enter hospital. However, what still remains unclear is how patients perceive these persuasive powers. Do recipients find it coercive and unwelcome or unhelpful and benign? It is this issue to which the current article is addressed.	Voluntarily admitted patients	n=412	Intrahospitalier (admission volontaire)	Mixte: quantionnaire avec 241 questions dont 38 questions ouvertes	Comparing those who felt their voluntary status to be genuinely informal (GI group), with those who did not, the “forced informal” (FI group)	Following piloting, a questionnaire, which contained 241 questions, 38 of them open ended. To ascertain the nature of physical and psychological coercion qualitative data was also provided by 54 responses to the open-ended question, “If pressurized, please give details of who pressurized you and how”?	Comparing those who felt their voluntary status to be genuinely informal (GI group), with those who did not, the “forced informal” (FI group) revealed a discrepancy between the percentage of people who felt forced into admission. The GI group reported being coerced in 21% of instances, compared to the FI group who reported this in 80% of instances (p < .OOO 1).	relationnels	However, overall, being subjected to duress by another person was related to patients feeling that their informal status was not authentic. (135)	Temps	The point at which patients felt that they were forced into a decision differed. Sometimes patients were influenced at the point of referral. At other times pressure was exerted at the time of admission. The third point of coercion appeared to be after admission when patients attempted to leave. (135)
Kim	2010	Corée du sud	Poster	This study was to investigate variables which influence psychiatric patient’ experience of coercion, and effects of the coercion on therapeutic relationship.	Patients hospitalisés	n=279	Intrahospitalier	Quantitatif	sex, age, dangerousness, treatment consent competence, psychopathological symptom, insight, procedural justice in admission on psychiatric patient’ experience of coercion, and coercion (perceived, objective coercion).	procedural justice in admission on psychiatric patient’ experience of coercion, and coercion (perceived, objective coercion).	Results from this study presented no difference between male and female in measures. Then we analyzed using pooled data. Treatment consent competence were significantly predicted perceived coercion and objective coercion (coercive measure), but patient’s symptom measured by BPRS, dangerousness measured by subscale of OAS (Overt Aggression Scale Scores for Aggression and Interventions) did not. Al…	cliniques	Treatment consent competence were significantly predicted perceived coercion and objective coercion (coercive measure), but patient’s symptom measured by BPRS, dangerousness measured by subscale of OAS (Overt Aggression Scale Scores for Aggression and Interventions) did not. (136)	relationnels	Also perceived coercion, coercive measure, procedural justice and treatment consent competence significantly predicted therapeutic relationship. (136)
Fu et al	2010	Hong Kong	Poster	Admission experience has been shown to be related to insight and treatment adherence. We evaluated the clinical correlates of the Chinese Admission Experience Survey (C-AES).	Patients with schizophrenia	n=40	Intrahospitalier	Quantitatif: étude longitudinale corrélationnelle	Degree of insight into disease, attitude towards prescription, medication side effects and psychiatric symptomatology were assessed using established instruments, namely the Scale to Assess Unawareness of Mental Disorder (SUMD), the Drug Attitude Inventory (DAI), the Extrapyramidal Symptom Rating Scale (ESRS), the Scale for the Assessment of Negative Symptoms (SANS) and Scale for the Assessment o…	Chinese Admission Experience Survey (C-AES)	An improvement in insight was associated with a reduction in perceived coercion (B = 0.261, p <0.01) during the four-week treatment. An increase in atypical antipsychotic dosage in milligram of chlorpromazine equivalents predicted insight improvement (B = -0.001, p < 0.01). There was an associated improvement in attitude towards medication (B = -0.027, p < 0.01). These observations were independe…	cliniques	An improvement in insight was associated with a reduction in perceived coercion (B = 0.261, p <0.01) during the four-week treatment. (137)
Anonyme (quand même un écrit pertinent car il mentionne des éléments de coercition qu'il a vécu)	2017	Liban	Témoignage dans une revue scientifique	Partage d'expérience avec les services psychatriques	1 patient	1	Intrahospitalier; work program in a farm recovery center; community	NA (témoignage)	Hospital VS farm recovery center VS community	Témoignage	Hospital (involuntary hospitalization) : "I lost my freedom"; "I found myself coerced to take medication"; "It was a traumatic ordeal"; "Nevertheless, involuntary hospitalization was actually my pathway to recovery". Recovery center (work program in a farm): "The doctor was excellent"; "He got me off an order of involuntary outpatient treatment after 4 months" --> l'auteur ne fait pas mention de …	légaux	Hospital (involuntary hospitalization) : "I lost my freedom"; "I found myself coerced to take medication"; "It was a traumatic ordeal"; "Nevertheless, involuntary hospitalization was actually my pathway to recovery". (138)	relationnels	Community :" When my doctor learned of it (stopped medication), she became aggressive. She argued my blood could have been checked, but I had never had my blood checked for over 5 years. She manipulated me into walking out with a new script; I felt bullied. She didn’t listen to me". Other recovery center: "The doctor embraced shared decision making. When I decided to lower my medication of my own…
Bradbury et al. (Intéressant et pertinent car explore la coercition pendant transport involontaire par la police/paramédic)	2017	Australie	Article de recherche	The aim of the current study was to provide an understanding of the lived experience of involuntary transport (under the MHA) from the perspectives of consumers, carers, mental health nurses, police officers, and ambulance paramedics..	people with the lived experience of involuntary transport under the MHA; carers; service providers (police, paramedics, mental health nurse)	n=16	Involuntary transport by police/paramedics during a mental health crisis	Qualitatif: entrevues semi-structurées	Geographic location (Northern NSW VS Sydney); 3 points de vue: consumers (being violent VS non-violent); carers; service providers	Expérience subjective recueillies lors d'entrevues semi-structurés: The tape was turned on and the interviewer started with the statement: ‘Let’s start by telling me about your experience’. Some further prompts, if required, were along the lines: ‘Tell me a bit of the story about what was happening around that time’, ‘What were you feeling while it was unfolding?’, and ‘What were the main issues …	As geographical location did not seem to be an issue in the lived experience of involuntary transport, the data were not analysed on the basis of location. Themes: 1) Consumers: humiliated by unusually harsh treatment: Some consumers described that police coercion came about suddenly and unexpectedly; For consumers and carers, the very act of being coerced into a caged vehicle for transportation …	cliniques	Consumers: humiliated by unusually harsh treatment: Some consumers described that police coercion came about suddenly and unexpectedly; For consumers and carers, the very act of being coerced into a caged vehicle for transportation was experienced as punishing and traumatizing; being in psychosis: In psychosis, this is usually associated with a loss of insight into the fact that they are unwell. …
Jessell, L. pertinence? --> montre en quoi la médication peut être un outil de coercition si l'équipe traitante met le focus sur l'adhérence au traitement avant tout; pertinent à mon avis	2020	Etats-Unis	Thèse de doctorat	This study aimed to understand the relationship between recovery orientation and the role of psychiatric medication in service planning.	MH services users	n=731	Intrahospitalier, communauté	Mixte	A chart abstraction tool was used to measure the recovery orientation of the plan, the role of psychiatric medication (life goal focused, adherence focused, or not included in the plan), service user socio-demographics and primary clinical diagnoses.	Autoreportée (entrevues)	Quantitative results indicated that plans with greater recovery orientation were more likely to reframe medication to focus on the pursuit of life goals or to not include medication altogether. Qualitative results found that providers understood service plans should connect all interventions to the pursuit of life goals, but they were skeptical they could make this connection when it came to medi…	cliniques	Quantitative results indicated that plans with greater recovery orientation were more likely to reframe medication to focus on the pursuit of life goals or to not include medication altogether. Qualitative results found that providers understood service plans should connect all interventions to the pursuit of life goals, but they were skeptical they could make this connection when it came to medi…
Mandarelli & Parmigiani	2021	Italie	Chapitre de livre	Tools for health professionals to improve their communication skills; Context: In North America principles of informed consent, patient’s autonomy and case law have established ethical and legal obligations to provide patients with as much information as they desire about their illness and its treatment [7].	Psychiatric patients at risk of impaired capacity to consent to treatment	NA	Unspecified	NA	Several tools have been developed to assist clinicians when evaluating patients’ capacity to consent to treatment, among which the most widely used is the MacArthur Competence Assessment Tool for Treatment (MacCAT-T); voluntarily VS involuntarily admitted; number of previous involuntary committents; severity of symptoms	Coercicion objective VS perçue: Among these are included involuntary admission, forced pharmacological treatments, and physical restraint, which are usually referred to as objective coercion, to be distinguished from perceived coercion, described as the subjective experience of being coerced when receiving treatment. The MacArthur Research Network on Mental Health and the Law [62] has developed a…	As is the case of objective coercion, the subjective experience of being coerced may have several clinical implications. A poorer prognosis, a higher number of relapses and rehospitalization, as well as lower adherence to treatment has been linked to higher perceived coercion [53, 54]. The subjective experience of being forced significantly decreases with the improvement in global functioning and…
Maryline ABT	2016	Suisse	Thèse de doctorat	La question de recherche qui guide cette étude est de découvrir les réactions du patient face à la contrainte. Comment cela le fait agir dans la relation qu’il entretient avec le soignant ? Concrètement il s’agit de comprendre comment le patient intègre son vécu de la contrainte et comment il le gère.	Les critères d’inclusion et d’exclusion ont été les suivants : - Critères d’inclusion : patient adulte hospitalisé sous PAFA (hospit sous contrainte légale), - Critères d’exclusion : troubles cognitifs empêchant un consentement, patient sous mesures de contrainte (isolement fermé, contention), état d’agitation empêchant un entretien.	n=11 Sur les onze entretiens réalisés, neuf concernaient des hommes et deux des femmes. La moyenne d’âge des patients est de 43 ans. La durée moyenne de séjour est de 32 jours avec une durée variant entre 3 jours et 5 mois. Les entretiens ont duré en moyenne 35 minutes avec un écart entre 15 et 75 minutes.	intrahospitalier	qualitatif (théorisation ancrée)	L'expérience de l'hospitalisation sous contrainte	Entrevues qualitatives	Être extrait de chez soi, empêché de continuer à vivre selon ses principes constitue une perte totale de contrôle Cette perte de contrôle commence par l’obligation pour le patient de suivre la réglementation du quotidien imposée à l’hôpital. Le patient doit se plier au bon déroulement des journées La vie quotidienne est gérée à tous les niveaux et le patient doit s’y plier : « Oui et je devais de…	structurels	Être extrait de chez soi, empêché de continuer à vivre selon ses principes constitue une perte totale de contrôle. Cette perte de contrôle commence par l’obligation pour le patient de suivre la réglementation du quotidien imposée à l’hôpital. Le patient doit se plier au bon déroulement des journées. La vie quotidienne est gérée à tous les niveaux et le patient doit s’y plier : « Oui et je devais …	cliniques	Pour certains déjà hospitalisés plusieurs fois ce retour à l’hôpital est comme une mise sous contrôle de toute leur vie. (147)
Morandi et al.	2024	Suisse	article de recherche	The aim of this study was to examine, among a population of psychiatric inpatients, how their involvement in the decision making process, the respect of their decision making preference, and their feeling of having been treated fairly mediate the relationship between involuntary admission and perceived coercion both at admission and during hospital stay. To the best of our knowledge, this was the…	Participants were recruited, regardless of the status of their hospitalisation (voluntary/involuntary), throughout six psychiatric hospitals in the French-speaking part of Switzerland between March 2020 and June 2022. Inclusion criteria were to be between 18 and 65 years old, to have been hospitalised for a total duration between 7 and 15 days at the time of assessment and to be sufficiently prof…	n=230 74 participants (32.2%) had been involuntarily hospitalised. 124 participants (53.9%) were women. Age ranged from 18 to 64 years old (M = 39.47, SD = 13.72). All participants were French-speakers, and the majority (73.5%; n = 169) were Swiss.	Intrahospitalier	Quanti	Hospitalisation involontaire Involvement Respect for decision making preference Perceived fairness	The French version of the MacArthur Admission Experience Survey (AES) The French version of the Coercion Experience Scale	Taken individually, stronger participants’ involvement in decision making process, better respect for their decision making preference and higher level of perceived fairness partially mediated the relationship between involuntary hospitalisation and perceived coercion by reducing the level of the latter both at admission and during the hospitalisation. In multiple mediator models, only involvemen…	relationnels	Taken individually, stronger participants’ involvement in decision making process, better respect for their decision making preference and higher level of perceived fairness partially mediated the relationship between involuntary hospitalisation and perceived coercion by reducing the level of the latter both at admission and during the hospitalisation. In multiple mediator models, only involvemen…	légaux	The R2 of the perceived coercion at admission score was 0.192, indicating that a large part of perceived coercion was not accounted for by the involuntary hospitalisation itself. This study confirmed that the level of coercion perceived by people with mental health problems did not depend exclusively on being involuntarily admitted, and that both the decision making process and the feeling of hav…
Bennett et al.	1993	États-Unis	article de recherche	This article presents a qualitative review of the transcripts of a subset of these interviews. It attends specifically to patients’ perceptions of the morality of attempts by others-primarily family members, fkiends and mental health professionals-to influence them to be admitted to the hospital, and of the morality of the process by which these influence attempts resulted in admission.	157 patients were interviewed within the first day after being admitted to a psychiatric hospital. Of those, 105 entered a community based hospital in Pennsylvania, and 52 entered a State Hospital in Virginia. Patients were administered extensive interviews concerning their perceptions of the pressures that came to bear on them surrounding their admissions. Both coerced and uncoerced, legally vol…	All of the 157 semi-structured interviews were audiotaped. However, resources limited us to transcribing only 70: 14 from Virginia, and 56 from Pennsylvania. Cases were selected for transcription based on the recommendations of the interviewers with the intention of providing as wide a range of perceived coercion as possible. We attempted to include both typical and atypical cases from both sites.	Intrahospitalier	Quali	Inclusion Beneficient Motivation Good Faith	Entrevues qualitatives	The final theme to be revealed in our interviews was that patients’ perceptions of coercion appeared to be heavily influenced by their beliefs about whether others acted toward them in “good faith.” Good faith was not a term used by the patients, but it seems to capture three related moral notions that were of great importance to the patients: that those who try to exert influence be qualified to…	relationnels	The final theme to be revealed in our interviews was that patients’ perceptions of coercion appeared to be heavily influenced by their beliefs about whether others acted toward them in “good faith.” Good faith was not a term used by the patients, but it seems to capture three related moral notions that were of great importance to the patients: that those who try to exert influence be qualified to…
Aluh et al.	2024	Portugal	article de recherche	This study aimed to investigate the subjective experience of coercion among patients on admission in Portuguese psychiatric departments by assessing their perceived coercion, procedural justice, and negative pressures during admission. The study also investigated whether this subjective experience of coercion changed with time during admission, and the predictors of this change.	adults admitted to five public psychiatric inpatient departments in rural and urban regions of Portugal.	208 About a third (32.24%, n = 49) of the sample had a legal involuntary admission status, while more than a third of them perceived their admission to be involuntary (40.13%, n = 61)	intrahospitalier	Quanti	Procedural justice Time Legal status Satisfaction with care Gender Number of previous admissions Immigrant status	McArthur Admission Experience Survey (AES) the Client Assessment of Treatment Scale Visual Analogue Scale (VAS)	The subjective experience of coercion was significantly higher among people who perceived their admission to be involuntary compared to people who perceived their admission to be voluntary.	légaux	The subjective experience of coercion was significantly higher among people who perceived their admission to be involuntary compared to people who perceived their admission to be voluntary. (151)	cliniques	Satisfaction with their care was significantly inversely correlated with the subjective experience of coercion (151) number of previous admissions were not significantly associated with the subjective experience of coercion (151)	Temps	The changes in the subjective experience of coercion at the second assessment were predicted by the perceived admission status rather than the legal admission status, and the initial procedural justice (151).	sociodémographiques	gender, immigrant status, were not significantly associated with the subjective experience of coercion (151)
Aragones-Calleja et al.	2024	Espagne	article de recherche	To describe and measure users' experience of coercion and explore their perception of the treatment received in an inpatient medium-stay psychiatric rehabilitation unit (IMSPRU).	inpatient medium-stay psychiatric rehabilitation unit	75 Twenty participants were administered a semistructured interview and completed quantitative measures for coercion and 55 additional service users completed the quantitative measurements only.	intrahospitalier	mixte	Relationship with staff Formal and informal coercion	Entrevues qualitatives Coercion Experience Scale		relationnels	Negative perceptions included feeling trapped, very controlled, forced to do something, not being listened to, not being able to express their opinions, the feeling of not being able to make their own decisions (152) "Sometimes I get the feeling that they manipulate information, because they give certain information to some and different information to others" (152)	structurels	feeling like a delinquent after having their belongings taken away. This subtheme grouped comparisons of the IMSPRU with a prison and users' requests for more independence. (152) In general, they understood the need for rules to ensure a certain harmony among the users, but they were sometimes perceived as negative for being too rigid or inflexible, or simply difficult to understand. (152)	coercition	negative pressures through treatment, such as manipulation or persuasion, blackmail, restriction of access to belongings or loss of autonomy when managing their affairs. (152) a few users obtained scores indicating experience of a high level of coercion, specifically P06, P09, P13 and P14, of whom all but P09 had been subject to measures of formal coercion during their stay in the IMSPRU (involun…	Individuel - intervenant	In the eyes of some users, this treatment was a consequence of the staff feeling burnt out by their job and taking out their frustration on those admitted to the unit, as well as professional apathy (lack of motivation and interest in their work). This led to the conclusion that the staff should know how to control their own reactions and that the care provided could be better in this respect. (1…
Carimbocas	2023	États-Unis	Thèse de doctorat	The present mixed method dissertation study examined the potential association between different levels (high or low), of the Macarthur Admission Experience Scale (MAES) variables (Perceived Coercion, Negative Pressures, and Procedural Justice) and recovery outcomes, which were measured using the Illness Management and Recovery Scale (IMRS).	adults (18+ years old) who experienced at least one psychiatric hospitalization in their lifetime	31	intrahospitalier	mixte		Macarthur Admission Experience Scale (MAES) Entrevues qualitatives		relationnels	Non-affirming interactions with admission personnel were described by participants as experience of invalidation, including not feeling heard, seen, or taken seriously by staff who are part of the admission process. The overall experience is that of not being treated well, treated insensitively, and being treated as less than human. (153) Participants also described not being informed about what …	structurels	participants described feeling dehumanized when asked or forced to be “stripped” down or “stripped” naked and searched. (153)	Environnement	The theme hospital administration and limited resources encompasses aspects of hospital (emergency departments and psychiatric hospitals/facilities) administration and limited recourses including limited bed availability and open rooms, leading to long wait times during admission. This theme is also related to inadequate sleeping (no pillows or blankets), and bathroom conditions (lacking basic ne…	sociodémographiques	White participants endorsed high levels of perceived coercion at a higher rate than REM participants (153) LGBTQQIA+ participants endorsed high levels of perceived coercion at a higher rate than cisgender heterosexual participants. (153)
Ødegaard Fossum et al.	2024	Norvège	article de recherche	This study aimed to investigate the association between patient-reported mental health care quality, perceived coercion, and various demographic, clinical, and ward-related factors.	patients admitted to the included mental health wards	169	Intrahospitalier	Quanti : Cross-sectional study design	quality of care	experienced coercion scale (ECS)		cliniques	higher levels of perceived coercion were significantly associated with lower quality of care (154)
Indregard et al.	2024	Norvège	article de recherche	In this study, we aimed to compare the occurrence of coercion in open-door policy wards and locked treatmentas- usual wards.	all patients (aged 18 years or older) referred from the psychiatric intensive care unit to the acute psychiatric ward at Lovisenberg Diaconal Hospital were screened for eligibility. Patients were excluded if they were legally prohibited from admission in an open-door facility due to being under active criminal justice custody or serving a sentence or if they had a documented history of persistent…	556	Intrahospitalier	quanti : randomised controlled, non-inferiority trial	Open door policy	Experienced coercion scale (ECS)		structurels	Patients in open-door policy wards rated their experience of coercion significantly lower than did patients in treatment-as-usual wards (156).
Nakhost et al	2025	Canada	article de recherche	seeks to address knowledge gaps by studying the prevalence of current experiences of various clinical leverages among general and community mental health outpatients, and assess the relationship between such current clinical leverages and subjective perception of coercion.	general and community mental health outpatients	137	Outpatient - community	Quanti : cross-sectional design	Leverage Symptoms	a scale developed by the research team (Nakhost et al., 2018), adapted from the Perceived Coercion Scale of the MacArthur Admission Experience Survey (MAES)		cliniques	Higher reported symptomology, a history of multiple psychiatric hospitalizations were positively associated with perceived coercion. Conversely, the presence of a past or current substance use problem was negatively associated with perceived coercion. (158)	coercition	**Déjà inclus dans résultats experience of current financial leverage were positively associated with perceived coercion. (158)
O'Callaghan et al	2023	Irlande	article de recherche	This paper explores factors linking gender with increased perceived coercion, perceived negative pressures and procedural injustice during psychiatric admission.	adult psychiatry inpatients admitted to acute psychiatry admission units at two general hospitals in Dublin, Ireland	107	Inpatient	Quanti	Sociodémo Statut légal Isolement, contention	MacArthur Admission Experience Survey (AES) (Short Form)		sociodémographiques	Among female inpatients (n = 48), perceived coercion on admission was associated with younger age (159) Among male inpatients (n = 59), not being born in Ireland appeared more relevant than age (159)	légaux	Among female inpatients (n = 48) and male perceived coercion on admission was associated with involuntary status (159)	coercition	Among females, restraint was not associated with perceived coercion on admission (159) Among male inpatients (n = 59) neither restraint nor seclusion were associated with perceived coercion on admission (159)
Paun et al	2024	Roumanie	article de recherche	The present study aims to evaluate the psychometric properties of a Romanian language version of the AES (R-AES) and to identify predictors for higher perceived coercion.	patients admitted in the ‘Profesor Doctor Alexandru Obregia’ psychiatric hospital in Bucharest	112	Inpatient	Quanti : étude de validation		Romanian version of the Admission experience survey		sociodémographiques	Higher perceived coercion was associated with younger age (160)	cliniques	Higher perceived coercion was associated with frequent past hospitalisations, treatment non-compliance, psychosis, mania, greater disease severity (160)	coercition	Patients brought to the hospital by police or ambulance scored significantly higher than did those brought by friends/family or who self-presented, with those brought by the police feeling most coerced. (160)	légaux	Higher perceived coercion was associated with involuntary admission, objective coercive measures (160)
Shozi et al	2023	Afrique du Sud	article de recherche	The aim of this study was to describe the patient’s experiences of involuntary admission at two psychiatric hospitals in KwaZulu- Natal.	Involuntary patients above the age of 18 years	131	intrahospitalier	Quanti : cross-sectional descriptive quantitative study	Sociodémographiques Diagnostic	MacArthur Perceived Coercion Scale MacArthur Admission Experience Survey (short form)		sociodémographiques	There was no statistically significant association between age, gender, race, marital status, level of education, and employment and the three subscales of the MAES. (161)	cliniques	There was no statistically significant association between diagnosis and the three subscales of the MAES. There was no significant association between level of insight and perceived coercion. (161)
Silva et al	2023	Suisse	article de recherche	This study aimed to explore voluntary and involuntary patients’ experience of coercion during psychiatric hospitalisation and to identify which factors, from their perspective, most affected it.	aged between 18 and 65 years old, to have been hospitalised for more than seven days but less than 15	12	intrahospitalier	qualitatif : interpretative hermeneutic-phenomenological approach	Relationship with staff Environment Rules	Entrevues qualitatives		relationnels	Loss of control over ones life and choices. External authority taking decisions for them. (162) That external authority was mainly represented by mental health care professionals. However, in specific situations, stakeholders such as family members, the police or other local authorities were also identified as key actors in depriving patients of their right to self-determination. That power could…	cliniques	For other patients, loss of control was mainly due to their critical mental condition at the time of admission, which deprived them of self-mastery and the ability to manage their lives. They therefore perceived hospital admission as their only possible choice to cope with the situation and regain control over their lives. (162)	structurels	Psychiatric institutions’ organisational set-ups, environments, rules and practices affected patients’ experience of hospital admission and their feeling of being subject to the power of an external authority. Several patients reported feeling out of place on ward, considering it an inappropriate environment for them and their needs (162) Daily life on the ward was depicted as challenging and by …
Silva et al	2024	Suisse	article de recherche	This study aimed to explore the interplay between these factors and to provide new insights into how they lead to experienced coercion.	Participants were aged between 18 and 64 years (M = 39.2; SD = 13.7). Most were single (n = 133; 59.1%) and of Swiss nationality (n = 165; 73.3%). Seventy-one (31.6%) were formally involuntarily hospitalized while 154 (68.4%) were voluntarily admitted.	225	intrahospitalier	Quanti : Cross-sectional network analysis	Coercition formelle Coercition informelle Perceived fairness and effectiveness Implication in decision making Satisfaction with hospitalisation	French version of the MacArthur Admission Experience Survey (AES) short form		légaux	formal coercion was only weakly associated with experienced coercion both at admission and during hospital stay. (163)	coercition	Experienced humiliation and coercion during hospital stay was the most strongly connected node in the network. (163) The second factor most strongly associated with the level of coercion experienced by patients during hospital stay was the level of coercion they have perceived at admission. Experienced coercion at admission was both directly and indirectly linked to experienced humiliation/ coerc…	structurels	In our network, experienced negative environmental influences were found to partially correlate with both perceived interpersonal separation and humiliation/coercion during hospital stay. (163)
Wullschleger et al	2023	Allemagne	article de recherche	The present study aims to analyze the relationship between patients’ appraisal of the justification of coercive measures and their level of perceived coercion.	Participants were recruited in six psychiatric hospitals providing acute psychiatric care for a defined catchment area, on inpatient wards where coercive measures were performed. Inclusion criteria were: age between 18 and 65, diagnosis of a psychotic disorder (ICD-10: F1x.5, F2x, F30.2, F31.2), and documented experience of at least one coercive measure such as mechanical restraint, seclusion or …	97	intrahospitalier	quanti (secondary analysis of the results of a multi-center RCT)	mesures coercitives (mechanical restraint, seclusion or forced medication) Sociodémographiques Cliniques	Coercion experience Scale (CES)		légaux	Mechanical restraint was also associated with higher CES scores (164)	cliniques	Higher perceoved coercion was associated with higher severity of negative symptoms (164) Level of insight was not correlated as well with CES scores.	sociodémographiques	age were not significantly associated with CES scores. (164)	relationnels	the subjective burden caused by seclusion and restraint was significantly increased when patients perceived that the coercive measure was decided on the basis of factors related to staff members and hospital structures. The experience of coercion as arbitrary, as punishment, as a result of staff incompetency or as resulting from a lack of alternatives seems to aggravate the distress associated wi…
Clément et al	2020	Canada	article de recherche	Identifier les différences de perceptions observées entre les infirmières et les personnes soignées quant à leur relation idéale en contexte de premier épisode psychotique	Personnes ayant vécues une hospitalisation involontaire lors d'une psychose débutante Infirmières	5 patients 5 infirmières	intrahospitalier	Qualit : analyse thématique secondaire	Relation avec les infirmières	Entrevues qualitatives		Individuel - intervenant	Selon patients, infirmières qui semblaient avoir plus d'expérience et de confiance en elles éatients moins coercitives. (165)
Pelosse	2023	Canada	Mémoire de maîtrise	Le but de cette étude phénoménologique interprétative était de mieux comprendre les expériences de coercition et de soutien à l’exercice des droits vécues par des personnes vivant avec une problématique de santé mentale qui sont hospitalisées ou traitées contre leur gré en soins psychiatriques.	Personnes adultes ayant vécues une hospitalisation ou un traitement involontaire en psychiatrie	11	intrahospitalier	Qualitatif : phénoménologique interprétative	hospitalisation ou traitement involontaire	Entrevues qualitatives		légaux	Hospitalisation ou traitement involontaire = perte de contrôle sur leur vie. (166)	structurels	Dans l’extrait suivant, Glenn décrit comment les règles des unités de soins psychiatriques viennent lui enlever tout le pouvoir sur sa situation de vie après avoir été amené par les policiers à l’hôpital. Encore une fois, aucun droit à un avocat, aucune possibilité d’appeler un avocat, surtout qu’à l’hôpital, la règle elle est claire : tu n’as pas le droit d’avoir un cellulaire avec…	relationnels	La perte de contrôle vécue par les participants se manifeste aussi par un fort sentiment d’être sous l’emprise du personnel soignant. Les participants ressentent que leurs propos sont censurés lorsqu’ils sont à l’hôpital et qu’ils ne peuvent pas parler de sujets importants pour eux. C’est le cas de Robin qui se voyait contraint de respecter le cadre de discussion imposé par le psychiatre. …
Hudson et al	2025	Canada	lived experience narrative	This lived experience narrative recounts the first author's week-long stay in a psychiatric ED, providing insight into the experiences and challenges of inpatient psychiatric care.		1	Intrahospitalier	lived experience narrative		expérience de la première autrice	Observing this situation, I realised that I too needed to adapt to their constructed reality, to behave, communicate and relate to them as they wished in order to receive therapeutic care. Like Noah, my manifestations of distress clashed with their perceptions of them, and I questioned why their perspective was considered the only valid one—or if it was even possible, in my current state, for me …	relationnels	Observing this situation, I realised that I too needed to adapt to their constructed reality, to behave, communicate and relate to them as they wished in order to receive therapeutic care. Like Noah, my manifestations of distress clashed with their perceptions of them, and I questioned why their perspective was considered the only valid one—or if it was even possible, in my current state, for me …
Silva et al	2023	Suisse	review	This review aimed to provide an aggregative synthesis of the qualitative evidence on patients’ experienced coercion during voluntary and involuntary psychiatric hospitalisation.	adult psychiatric patients during admission to a psychiatric hospital. Since the feeling of being coerced can be due to both formal and informal coercion, studies involving involuntarily as well as voluntarily admitted patients were taken into account.	26 écrits	Intrahospitalier	review and meta-aggregation of qualitative studies	Processus de l'hospitalisation specific coercive measures, such as seclusion, restraint or forced medication specific stages of the hospitalisation, such as tribunals’ hearings, assessment or transport under mental health legislation without exploring the broader process	Analyse qualitative	patients perceived the hospitalisation and its restrictions either as a necessary form of protection or as a violation of their autonomy : “being violated and losing control”, “being protected and cared for”, “feeling ambivalent”, “feeling unwell” and “type of coercion” patients perceived coercion when they lacked involvement in the decision-making process : “being informed”, “participating in ca…

## Sheet: Liste codes
Codes	Définitions
sociodémographiques	âge, genre, sexe, éducation, revenu,
cliniques	diagnostic, symptomatologie, antécédents, adhérence au traitement, soins/traitements/intervention reçue, satisfaction envers les soins/traitement
légaux	statut légal, antécédents légaux
relationnels	justice procédurale, relation thérapeutique,
structurels	pratiques institutionnelles, valeurs, normes, lois, politiques, règles,
Individuel - patient	caractéristiques de la personne, pouvoir de la personne (choix, indépendance, etc.)
Individuel - intervenant	caractéristiques de l'intervennant (approche, style interpersonnel)
coercition	coercition formelle, informelle (pressions, etc.), pressions de l'entourage, incluant les leviers (habitation, child custody, etc.)
Temps	Est-ce que la coercition perçue se modifie avec le temps (ex : début vs fin de l'hospitalisation)
Environnement	physique ou autre, pays/région géographique

## Sheet: Sociodémo
sociodémographiques
Greater age, and non-white ethnicity were associated with high perceived coercion (1)	âge	ethnicité
College graduates on average had lower mean scores on the perception of procedural justice, and higher mean scores on the perception of coercion/negative pressure than those persons who had not graduated from high school. (3)	éducation
Coercion is predicted by family type, employment status, socio economic status. Having (employed) work and full insight were negatively related to Coercion. Being from a joint family or extended family, being of a higher social economic status were positively related to perceived coercion. (4) The analysis showed having (employed) work and full insight were negatively related to Coercion. Being f…	famille	emploi	socioécono
A lower level of education compared to higher education were predictors of a stronger increase in perception of coercion over time (5)	éducation
A higher proportion of women reported perceived coercion on the MPCS; however, this was only significant among those admitted involuntarily. Legal admission status was decisive for perceived coercion, except according to the CL for men. Other determinants were whether a patient admitted involuntary felt offended (for women on the CL, for men on the MPCS), suicide attempt (for women on the MPCS), …	sexe
There were no significant associations between any sociodemographic characteristics and perceived coercion level. (10)	éducation	âge	sexe	ethnicité (white vs non white)	état civil (single, marié, divorcé)	habitation (independent, supported, incarcerated or homeless)
Participants older than 30 years were twice as likely to report high PCS (perceived coercion scale) scores. (12)	âge
Pas d'association significative entre les caractérisitques sociodémographiques (âge, sexe, diagnostic, statut marital) et la coercition perçue (13)	âge	sexe	état civil
“Perceived coercion” subscale scores increased with female gender, nuclear family status, Muslim and Christian religion, lower income. Extended family item decreased “Perceived coercion” subscale scores. (14)	genre	famille	religion	socioécono (revenu)
College graduates (M = 2.57, SD = 1.98, P = .004), on average, had a statistically significant higher perception of coercion/ negative pressure than the non-high school graduate (M = .70, SD = 1.20). (17)	éducation
Age and education did not significantly correlate with any of the dependent variables. (20)	âge	éducation
Age, gender, marital status, migration background, language, living condition, and vocational qualifcation showed no statistically signifcant association with perceived coercion. (21)	âge	état civil	migrant	langue	habitation	qualification vocationnelle
Perceived coercion was not significantly associated with age, sex. (22)	âge	sexe
Females had significantly higher perceptions of coercion than males. (23)	sexe
Female gender was associated with higher levels of perceived coercion at admission. (26)	genre
no demographic factor has been consistently found to be associated with coercion (Table 2). Age, gender, and race all provided mixed results. (38)	revue systématique
Correlation between educational level and perception of coercion, with those with higher educational levels having a greater sense of coercion. Gender showed a trend toward significance, with females perceiving a greater sense of coercion than males. (40)	éducation	genre
Gender was a marginally significant predictor of perceived coercion, with female patients more likely to feel coerced. More specifically, 47 (40%) females versus 44 (29%) males felt coerced. (41) No significant associations were found with age, gender, ethnicity, employment status, living situation. (41)	genre	âge	ethnicité	emploi	habitation
In multivariate analyses, high levels of perceived coercion at admission were associated with female sex (43)	sexe
The amount of coercion experienced during admission was not signi cantly related to gender, age. (51)	genre	âge
None of the socio-demographic characteristics (age, gender, état civil) emerged as a significant predictor of the outcome measures. (52)	âge	genre	état civil
We tested age, race, gender, social class, diagnosis of affective disorder, diagnosis of schizophrenia, comorbid substance abuse, education, length of stay in the hospital, and site. Of these, only race was significantly related to perceived coercion (t=3.06, df=169, p<0.005), with African Americans reporting feeling less coerced than other subjects. (54)	âge	genre	ethnicité	socioécono (classe sociale)	éducation
Of the demographic variables, only marital status had a significant relationship with patients’ perceptions of coercion. Marital status was dichotomised to compare the relationship between those with a present partner and those without a present partner. Those outpatients with a present partner experienced significantly less coercion than those without though the level of coercion perceived in bo…	état civil	genre	âge	ethnicité	éducation	religion	emploi	habitation	socioécono
Females perceived the admission process as more coercive. (57)	sexe
There were no differences between committed patients scoring high and low on the CL with regard to sex, age. (63)	âge	sexe
On multi-variable analysis, AES total score on admission had borderline significant associations with birth in Ireland (p = 0.046), being employed (p = 0.047) and female gender (p = 0.049) (Table 2). On multi-variable analysis of the AES subscales, perceived coercion on admission was significantly associated with female gender (p = 0.040). (68)	lieu de naissance	emploi	genre
We found no association between ethnicity and patient perception of coercion at admission or during the first 4 weeks after admission. There was also no association between ethnicity and either self-report or hospital record of a coercive measure being used during the first 4 weeks of hospital stay. (73)	ethnicité
We also examined and found no significant correlation of our measure of perceived coercion with the key demographic variables of age, sex, race/ethnicity, years of education and marital status. (79)	âge	sexe	ethnicité	éducation	état civil
Patients who were young, urban, unmarried, and of low education were no more likely to perceive coercion, negative pressures, or process exclusion. This finding was unexpected because they are more likely to resist hospitalization, more likely to be seen as dangerous and in need of force to be hospitalized, and more likely to have had previous negative experiences with authority. Instead, it was …	âge	lieu habitation	éducation	ethnicité	sexe	état civil
There were no site or gender differences in Perceived Coercion Scale scores. The relationship between race and perceived coercion was examined in a series of ANOVAs that controlled for legal status. White patients had higher mean Perceived Coercion Scale scores than did African-American patients. Similarly, higher Perceived Coercion Scale scores were reported for white patients by family members.…	genre	ethnicité
Sociodemographic factors were not related to the extent to which patients felt coerced to take the antipsychotic medication. (82)	sexe	état civil	habitation	qualification vocationnelle
Race was associated with perceived coercion, with white or Latino consumers (b=1.20, p<.05) experiencing higher levels of perceived coercion than African-American consumers. (91)	ethnicité
Perceived coercion was also higher among participants who were married/cohabiting (Rate Ratio = 1.83, p = .01). (102)	état civil
Race continues to be related to perceived coercion, with African-Americans reporting less perceived coercion than others. (108)	ethnicité
There appeared to be no differences with respect to views of coercion between Maori and Non- Maori. (contexte de CTO) (116)	ethnicité
Larger, closer social networks are associated with accounts of coercion. Social networks, especially those that are large and closely tied, can exert significant influence in pushing individuals into mental health treatment. But coercion also came from a number of other, non-legal sources. For example, Shana, a young African-American woman diagnosed with bipolar disorder, who reported that she ha…	réseau social
Perceived coercion was also investigated for any relation to age and gender for the AES and VAS, respectively, but no significant differences were found. (122)	âge	genre
In the uni-variate analysis, none of the features such as sociodemographic details (age, genre, statut marital, education in years, employment, socioeconomic status, location (rural background VS urban background)) showed any association to perceived coercion during admission or at discharge. However, in multivariate analysis, a perception of feeling forced (perceived coercion) at admission was c…	âge	genre	état civil	éducation	emploi	socioécono	lieu d'habitation

## Sheet: Cliniques
cliniques
Less insight was associated with high perceived coercion (1)	insight
among subjects with OPC and rep payee, 70% of nonadherent (adherence to treatment) respondents had high perceived coercion scores, compared with only 53.13% of adherent respondents. Among adherent subjects, 44.44% of those with neither OPC nor a rep payee, 42.31% of those with rep payee only, 48.78% of those with OPC only, and 60.71% of those with both OPC and a rep payee scored above the median …	programme OPC ou representative payeeship...pertinent?
Subjects receiving ACT alone did not appear to feel significantly more coerced that persons receiving usual care, nor did the group receiving ACT in combination with OPC appear to significantly increase (or decrease) the perception of coercion, indicating there was no additive effect when combining two coercive treatments. (3)	programme ACT vs OPC
Perceived coercion as measured by the MacArthur Perceived Coercion Scale (MPCS) decreased significantly from 3.72 1.98 at admission to 1.77 1.8 (<0.001) at discharge. This was accompanied by significant increase in global functioning, insight score (from 1.5 1.0 to 3.8 1.1; p < 0.001) and as well as decrease in symptom severity (CGI-S) (from 5.9 1.1 to 1.8 1.9; p < 0.001). (4)	temps	fonct global	symptomes
assisted living. Patients who receive assistance in this domain generally show higher treatment engagement but a lower increase in engagement with time and they are more likely to perceive coercion in their daily life. (5)	programme assisted living
Perceptions of coercion were not emphasised in patients’ account of their engagement with ACT, and generally only related to patients’ initial contact with ACT staff. (6)	programme ACT
suicide attempt (for women on the MPCS) (8)	suicide
Voluntarily admitted service users who experienced high levels of perceived coercion were more likely to have more severe psychotic symptoms (9)	symptômes
Similarly, having a diagnosis of substance misuse or mood disorder increased the likelihood of scoring high on the PCS (perceived coercion sclae) seven-fold (P = 0.014) and four-fold (P = 0.04), respectively, while a diagnosis of psychotic disorder reduced the likelihood by six times (P = 0.013). (12)
(d) clients who are lower functioning (but not those who are more symptomatic) tend to perceive their care as more coercive (13)
“Perceived coercion” subscale scores increased with depressive disorder. “Perceived coercion” subscale scores decreased with former coercion, forensic history, and longer illness duration. Drug use increased total score. (14)
Being less satisfied with received treatments (OR: -0.2; 95% CI: -0.3 to -0.1; p < .05) was associated with higher levels of perceived coercion, even after controlling for the use of any coercive measure during hospitalization. (18)
higher BPRS (sévérité des symptômes) scores were related to higher perceived coercion. Lower GAF (fonctionnement général) scores at admission were related to higher perceived coercion. (20) patients with a main diagnosis of a schizophrenia spectrum disease had higher AES (McArthur admission experience survey) scores (M¼2.15, S.D.¼0.75) than those with another diagnosis. (20)
The experience of coercion was not related to socio-demographic or clinical variables nor to the BPRS-24 score (sévérité des symptômes), but to insight into illness and attitude towards medication. Main psychiatric diagnosis, and number of previous psychiatric hospital stays were not statistically signifcantly associated with perceived coercion. Insight into illness, attitude towards medication, …
Locus of control and symptom severity were unrelated to perceived coercion; thus, coercion does not appear to reflect a general inclination toward feeling controlled by others, nor does it appear to bear an association to severe psychosis, paranoia, or depression, symptoms that may enhance one’s feeling of powerlessness (22)
All correlations between PCS and BPRS-18 (sévérité des symptômes) scales were statistically non-significant. (23)
Feelings of improvement were not associated with perceived need for hospitalization, nor with feelings of coercion. (24)
Poorer global functioning and more positive symptoms were associated with higher levels of perceived coercion at admission. Perceived coercion significantly decreased over time, and the improvements in global functioning and positive symptoms were associated with reduction in perceived coercion. (26)
Being restricted in autonomy: receiving a treatment not agreed to. (28)
Total I-AES total score was positively associated with numbers of previous involuntarily hospitalizations and psychiatric symptoms' severity. Manic excitement/disorganization symptoms were positively associated with “perceived coercion” factor, “external pressure” factor, and “choice expression” factor. Anxiety and depressive symptoms were negatively associated with “perceived coercion” factor, a…
The objective measures of psychological symptomatology and global functioning provided mixed results; however, the subjective patient measured tools used in the studies showed a clear link between poorer psychological functioning and experiencing coercion (15,16,22,27,28,32). (38) poorer social functioning was associated with coercion (15,29). (38) No association with readmission, an objective me…	revue systématique
No significant associations were found with past psychiatric hospitalisation, diagnosis, baseline symptoms, functioning. (41) The only factor statistically significantly associated with perceived coercion was improvement in treatment satisfaction between baseline and follow-up. Those whose treatment satisfaction increased more markedly between baseline and follow-up were less likely to feel coerc…
In multivariate analyses, high levels of perceived coercion at admission were associated with lower social functioning and positive symptoms. (43)
Clients in the AO (assertive outreach = SIM) group had a higher mean PCS score at baseline, indicating a higher level of perceived coercion, but this then reduced at nine and eighteen months’ follow-up. The CMHT (community mental health teams) group had a lower score at baseline but this remained the same at nine months, at which point, it was higher than the AO group, and increased slightly at e…	programme ACT vs community teams
The negative perception of LAIs was also due to the patients associating the injection with the idea of a medical procedure that is carried out against the patient’s will, for example during an involuntary admission. This way, the coercive experience of a short–acting antipsychotic injection can be generalised to LAIs formulation. Many patients remembered the first injections as violent and painf…	synthèse quali
The amount of coercion experienced during admission was not signi cantly related to diagnosis, earlier commitment, GAF (fonctionnement global) or BPRS (symptômes psychiatriques). (51)
schizophrenic disorder were associated with higher perceived coercion scores on AES. (52)
there were no significant correlations between clinical variables (diagnostic, symptômes, autocritique, fonctionnement psychosocial) and perceived coercion. (53)
We tested age, race, gender, social class, diagnosis of affective disorder, diagnosis of schizophrenia, comorbid substance abuse, education, length of stay in the hospital, and site. Of these, only race was significantly related to perceived coercion. (54)
In considering clinical variables, past involvement with psychiatric or penal institutions related negatively to patients’ perceptions of coercion. This was irrespective of whether this involvement was past psychiatric hospital admission (voluntary or involuntary), past admission to forensic psychiatric hospital, or past imprisonment. In all cases those who had such experiences perceived signific…
Those with fewer admissions perceived the admission process as more coercive. (57)
In the linear regression model, we found that only the Global Score Index of the Scl-90-R was significantly associated with perceived coercion; however, this factor explained only 3% of the variance in the PCQ. (58)
Mean total coercion scores were significantly higher for depot than oral (medication), as were perceived coercion and negative pressures subscales. (59)
The Part I Perceived coercion subscale, with a mean of 2.19 (SD = 0.51) was below the mid-point of 2.50, indicating that the respondents tended not to perceive coercion on the part of ACT staff. The mean score of 2.07 (SD = 0.53) on the Process Exclusion subscale is also below the midpoint of 2.50, indicating that participants tended not to perceive exclusion from decision-making processes. The m…
There were no differences between committed patients scoring high and low on the CL with regard to diagnostic group, BPRS scores or if the patient was admitted for the first time or not. However, committed patients scoring low on the CL had higher GAF scores than patients scoring high. (63)
The high PC group had a higher rate of individuals incompetent to consent (64.0%) and a lower rate of competent individuals (36.0%) than the low PC group (χ2 = 9.540, p = .002). This implied that the PC of mentally disabled individuals could be explained to some extent by the assumption of incompetence. This result demonstrates that PC was not justified based on the assumption of dangerousness. I…
On multi-variable analysis, AES total score on admission was significantly associated with positive symptoms of schizophrenia (p = 0.025). On multi-variable analysis of the AES subscales, perceived coercion on admission had a borderline significant association with positive symptoms of schizophrenia (p = 0.049). (68)
Perception of coercion is associated with markers of illness severity (low insight, number of prior hospitalizations and delusions of harm) and feelings of being stigmatized. (76)
The DAI-10 (Drug Attitude Inventory) and the aAES correlated moderately, a high level of insight into illness being correlated to less perceived coercion. The FKE-10 (insight into illness) and the aAES correlated moderately as well, a high level of insight into illness being correlated to less perceived coercion. The severity of symptoms (PANSS score) and the level of perceived coercion (aAES sco…
Participants who scored low or medium on the insight scale, as assessed 3 months post revocation of their involuntary admission, often described their admission and hospitalisation as ‘punishment’. (89)
The interventions (1 engage the patients in formulating the plan for their treatment, 2) perform regular joint patient and staff evaluations about the progress, and 3) renegotiate treatment plans if necessary.) resulted in only marginal changes in two of eight parameters (the staff ’s respect and understanding and on total satisfaction with the received help) and no change in experienced coercion…
Perceived coercion was also higher among participants with greater functional impairment (Rate Ratio = 0.97, p =.04). (102)
Further, there were significant negative correlations between experienced coercion and competence. Higher coercion scores were associated with two components of competence: lower understanding and reasoning. Patients who consented to treatment had higher scores on competence measures and experienced less coercion. (103)
Perceived coercive actions were reported by almost all in the hospital group compared to half of the subjects in the community group. (105)
Better adherence to prescribed medication was associated with higher perceived coercion. (113) Higher treatment satisfaction was associated with a better working alliance, lower psychological reactance, and less perceived coercion. (113)
Some participants viewed coercion as all-encompassing. This was reinforced by the experiences of being powerless due to feelings of illness and dependency on help because of their mental health problems or medication side effects. For example, Tom described an episode where he felt pressured to consent to compulsory treatment to get help, and where his feelings of being ill and in need for hospit…
Patients with bipolar disorder are more likely to report coercion. (119)
Marginally less perceived stigma and coercion in the outpatient commitment group (vs patients discharged from psychiatric wards). (120)
To determine a possible association between the severity of the patients’ psychopathology measured by BPRS and perceived coercion, a linear regression analysis was performed for each of the three groups. No significant difference was found, so perceived coercion at the time of admission does not seem to be predicted by the severity of patients’ psychopathology. (122)
Nous avons trouvé que le niveau de stress coercitif global des patients était corrélé négativement et de fac¸ on significative avecla conscience (insight) qu’ils avaient de l’efficacité des traitements mais pas avec la conscience du trouble mentalni avec la conscience des conséquences sociales de ce trouble. Le facteur de la Coercion Experience Scalemesurant spécifiquement le niveau ressenti de c…
In multivariate analysis, a perception of feeling forced (perceived coercion) at admission was connected with poor insight. The decrease in perceived coercion between admission and discharge was connected to the inability for self-care and substance abuse. (132)
Women who spent most of their treatment at the crisis house (either by randomisation or preference) had significantly less coercion (MacArthur total score) at baseline than women allocated to the ward. (133)
Incoming phone calls and visits to the patients’ flats by staff, which under normal circumstances usually are positive events, were perceived as invasive and such events were in many cases part of a control mechanism. Only one participant was subject to a forced medication order at the time of interview, yet many others were concerned about being medicated and found that they had little say in th…
Treatment consent competence were significantly predicted perceived coercion and objective coercion (coercive measure), but patient’s symptom measured by BPRS, dangerousness measured by subscale of OAS (Overt Aggression Scale Scores for Aggression and Interventions) did not. (136)
An improvement in insight was associated with a reduction in perceived coercion (B = 0.261, p <0.01) during the four-week treatment. (137)
Quantitative results indicated that plans with greater recovery orientation were more likely to reframe medication to focus on the pursuit of life goals or to not include medication altogether. Qualitative results found that providers understood service plans should connect all interventions to the pursuit of life goals, but they were skeptical they could make this connection when it came to medi…
Pour certains déjà hospitalisés plusieurs fois ce retour à l’hôpital est comme une mise sous contrôle de toute leur vie. (147)

## Sheet: Légaux
légaux
Compulsory admission was strongly associated with perceived coercion,but one-third of voluntary patients felt highly coerced, and two-thirds were not certain they were free to leave hospital. (1)
Subjects with OPC or rep payee alone demonstrated no differences in perceived coercion scores compared to subjects with neither treatment mandate. subjects with both OPC and a rep payee scored significantly higher on perceived coercion than subjects with neither (2)
Clients subject to OPC perceived higher levels of coercion : Those in the OPC group were nearly three times more likely to perceive coercion/negative pressure than those in the groups not subject to OPC (3)
former involuntarily hospitalized patients more often felt coerced in several treatment aspects at the follow-up assessments. Yet, there was no difference between the voluntary and involuntary group with regard to the development of the levels of adherence or coercion experiences over time. (5) formerly involuntarily hospitalized patients continue to be more sensitive to subjective or real coerci…
22% of the voluntarily admitted service users had levels of perceived coercion similar to that of the majority of involuntarily admitted service users (9) Individuals brought to hospital under mental health legislation but who subsequently agreed to be admitted voluntarily and those treated on a secure ward also reported higher levels of perceived coercion (9)
Compared with patients who were voluntarily admitted (48%), a significantly higher proportion of involuntarily admitted patients (89%) reported high coercion (10)
21% involuntary patients scored ‘high’ on this subscale (PCS-perceived coercion scale), compared with 89% of voluntary admissions. Voluntary admission predicted a high PCS score even after controlling for demographic and clinical characteristics (P < 0.001). (12)
“Perceived coercion” subscale scores decreased with forensic history. (14)
Nine subjects (10% of the legally voluntary subjects) were identified as coerced voluntaries, and 23 subjects (35 % of the legally involuntary subjects) were identified as uncoerced involuntaries. (15) Voluntary patients' mean score on the MPCS regarding admission was 0.64 (+ 1.07), which differed significantly when compared with involuntary patients' mean score of 3.27 (_+ 2.16) (t = - 9.08, p <…
we found no difference in perception of coercion between those court ordered to remain in treatment following hospital discharge and those persons receiving outpatient treatment without a court order. (16)
OPC status had both a direct and indirect effect on perceived coercion/negative pressure. (17)
Being compulsorily admitted is associated with higher levels of perceived coercion, even after controlling for the use of any coercive measure during hospitalization. (18)
The level of coercion reported by service users treated under a CTO was significantly higher than that in the comparison group (suivi volontaire dans la communauté). However, in adjusted analyses, service users’ perception of coercion, irrespective of their CTO status, was directly correlated with their previous experience with probation. (19) Across all 4 dimensions of perceived coercion (i.e., …
Involuntarily admitted patients (M¼2.25,S.D.¼0.75) reported more perceived coercion than those who were voluntarily admitted (M¼1.77, S.D.¼0.60), t(114)¼3.59, Po0.01. Similarly, those patients reporting at least one lifetime incidence of involuntary admission (lifetimeFFE)(M¼2.14,S.D.¼ 0.71) reported higher levels of perceived coercion than those who never had this experience (M¼1.66, S.D.¼0.56),…
Voluntarily treated patients experienced signifcantly less coercion when taking prescribed medication in inpatient settings than involuntarily treated patients. (21) Perceived coercion when taking prescribed antipsychotic drugs was signifcantly higher in involuntarily treated participants with a large efect size. (21)
involuntary subjects experienced admission as significantly more negative, feeling as though they were treated with less respect, fairness, care, and taken less seriously than did voluntary subjects in interactions in both the community and the hospital. Involuntary subjects also reported significantly more threats and force than did voluntary subjects. Involuntary subjects felt significantly mor…
There was no significant difference in perceptions of coercion between voluntary, and involuntary patients. (23)
Feelings of coercion and legal status are associated but not identical. A third of voluntary patients felt that their hospital admission was after all not so voluntary (29%), or even involuntary. In contrast, 44% of committed patients felt a posteriori that their hospital admission was more or less voluntary or clearly voluntary. (24)
Involuntary admission was associated with higher levels of perceived coercion at admission. (26)
At admission, self-perceived voluntary patients reported lower coercion scores than self-perceived involuntary patients, independently of their perception of the usefulness of the hospitalization. During hospitalization, self-perceived voluntary patients reported lower humiliation and coercion scores than self-perceived involuntary patients, whether or not they perceived the usefulness for hospit…
Being treated involuntarily can be interpreted as not being allowed to decide what to do and where to be. (28)
Higher levels of perceived coercion emerged in involuntary patients than in voluntary ones, as measured by the I-AES (Italian version) total score and the 3 subscale scores (“perceived coercion”, “external pressure” and “choice expression”). (37)
No association with legal detention. (38)	revue systématique
Committed patients also reported more subjective felt coercion, more seclusion, restriction on movement, forced medication, patronising communication and physical aggravation. (39)
Strong significant difference in comparing the informal and involuntary sample groups with patient perception of coercion. Involuntary patients have a stronger sense of coercion. (40)
No significant associations were found with involuntary detention after the voluntary admission. (41)
In multivariate analyses, high levels of perceived coercion at admission were associated with legally involuntary admission. (43)
Following the suggestions of Hoge et al. (10), legally voluntary subjects with MPCS scores greater than two were termed ‘‘coerced voluntaries’’ and legally involuntary subjects with coercion scores less than two were termed ‘‘uncoerced involuntaries’’. Using these cut-off points, 26 patients (32%) were classifed as ‘‘coerced voluntaries’’, indicating that they had experienced a major element of c…
Although the level of coercion for involuntary outpatients was relatively low, it was significantly higher than that experienced by voluntary outpatients. (56) The majority of involuntary outpatients (58%) did not feel forced into treatment or believe that the application of a Community Treatment Order had been used to threaten them into treatment (68%). Yet involuntary outpatients were more like…
Notably, a considerable percentage of involuntary patients (25.0%) did not appear to experience the hospitalization as coercive (as reflected by scores of 0 or i on the PCS). However, over one-half (53.6%) of the involuntary patients reported substantial coercion (scores of 4 or 5). In contrast, among voluntary patients, only 5.1% perceived high levels of coercion (with no patient obtaining a sco…
Patients in both the IA (involuntary) and VA (voluntary) groups reported perceived coercion during the admission process. When categorizing the PCQ (Perceived Coercion Questionnaire) scale, we found that, overall, only 14% of patients admitted involuntarily did not report perceiving coercion on any of the subscales, and 92% of patients admitted voluntarily agreed or strongly agreed that they perc…
Involuntarily admitted service users reported higher levels of perceived coercion, perceived pressures and lower levels of procedural justices compared with voluntarily admitted service users. A total of 80% of service users admitted involuntarily reported experiencing at least four of the five components of the MacArthur perceived coercion scale (i.e. they had a score of 4 or greater) and theref…
Participants those were admitted involuntarily reported to have significantly more on perceived coercion subscale (t = −5.141, P > 0.0001) and voluntarily admitted participants reported significantly more on negative pressure subscale (t = 3.445, P > 0.001); however, there was no significant difference between the group with regard to voice subscale. (65)
On multi-variable analysis, AES total score on admission was significantly associated with involuntary status (p < 0.001). On multi-variable analysis of the AES subscales, perceived coercion on admission was significantly associated with involuntary status (p < 0.001). (68)
The service users interviewed identified a paternalistic element in the use of SDOs (Supervised Discharge Orders) and guardianship. They perceived that the orders are used for protection, ‘protecting the people from me and me from the people’ (Barry), and as an instrument of control, often of deviant behaviour. (74)
Within the total study group, higher Perceived Coercion Scale scores were found in involuntary cases when compared with voluntary cases for patient reports. For all groups, procedural justice, negative pressures, and legal status were strong predictors of Perceived Coercion Scale scores. (81)
(contexte d'hospit involontaire) ‘You do feel like you have your rights taken away from you. . . like a secondclass citizen. . . but. . .maybe deep down knowing. . .it can be good for you is the way I look back on it’ (Female 24 High). (89)
Perceived coercion functioned as amoderating variable, insofar as it was increased by OPC but had a negative effect on QOL. (92)
Persons reporting a history of civil treatment mandates also reported more pressures from treatment personnel and family to adhere to prescribed medications and treatment and also reported more perceived coercion to attend treatment. These results show that individuals who had experienced multiple leverages—outpatient commitment or similar orders in combination with other leverages—were significa…
The involuntary psychiatric patients presented statistically significant higher scores in all coercion scales than those of the psychiatric patients who were voluntarily admitted to the hospital. (94)
In adjusted analyses, perceived coercion during the voluntary admission was significantly associated with prior history of involuntary commitment. (102)
A substantial number of respondents felt coerced into treatment. Perceived coercion was strongly related to previous involuntary hospitalizations rather than the single experience of assignment to AOT (mandated outpatient treatment). This suggests that the history of coercion plays a significant role in current perceptions of coercion. (109)
Hierarchical regression analysis identified several significant predictors of perceived coercion, including: Legal status (involuntary). Legal status (voluntary vs. involuntary) was a significant predictor of perceived coercion. Involuntary patients who felt they had a voice still perceived more coercion than voluntary patients. (110)
Both forensic psychiatric hospital admissions and general psychiatric hospital admissions reported high levels of perceived coercion. There was no significant difference in the overall perceived coercion scores between the two groups. (111)
Mental health court participants perceived significantly less coercion than AOT (assisted outpatient treatment) participants. (114)
A history of involuntary commitment was associated with perceived coercion. (120)
It is seen that perceived coercion was significantly higher among committed patients (involuntary), as compared to detained patients (voluntarily admitted but later detained). Among the group of voluntarily admitted patients, patients who were detained had a significantly higher perception of coercion than “purely” voluntary patients (i.e., the control group). The control group also perceived the…
Some patients said that they were ‘‘voluntarily admitted by coercion.’’ Terry (P), for instance, felt he really needed help, and taking medicines was the price to pay: ‘‘I was not psychotic, but the doctors said I was. It implied accepting involuntary admission voluntarily, so they could force me to take antipsychotic medication.’’ (129)
Hospital (involuntary hospitalization) : "I lost my freedom"; "I found myself coerced to take medication"; "It was a traumatic ordeal"; "Nevertheless, involuntary hospitalization was actually my pathway to recovery". (138)
The R2 of the perceived coercion at admission score was 0.192, indicating that a large part of perceived coercion was not accounted for by the involuntary hospitalisation itself. This study confirmed that the level of coercion perceived by people with mental health problems did not depend exclusively on being involuntarily admitted, and that both the decision making process and the feeling of hav…

## Sheet: Relationnels
relationnels
Procedural justice/choice demonstrated a strong negative correlation with coercion/negative pressure : Individuals who reported higher levels of procedural justice/choice tend to perceive lower levels of coercion/negative pressure (3)
Patients reported lack of influence on treatment process and a poor alliance with case-mangers, not being recognised as an autonomous person, and experiences of staff crossing the line and intruding privacy, as most central to perceptions of coercion. A collaborative and mutually trusting relationship, commitment, persistence and availability of staff, and recognition of the need for social suppo…
whether a patient felt that he or she was not treated kindly (for women admitted voluntarily, both scales) and negative pressure (for both sexes, both scales). (8)
Voluntarily admitted service users who experienced high levels of perceived coercion were more likely to have experienced more negative pressures and less procedural justices on admission (9)
HAS (Helping Alliance Scale) scores were significantly associated with level of perceived coercion (p<.001). Patients experiencing low levels of perceived coercion had higher ratings on the HAS therapeutic alliance scores (Table 1). Low levels of coercion were significantly associated with less negative pressure (p<.001) and with higher ratings of procedural justice (p<.001). (10)
only procedural justice was related to the perception of coercion at both sites and with both voluntary and involuntary patients. When demographic variables and legal status are controlled, procedural justice is by far the stron¬ gest predictor of perceived coercion. Negative pressures were also substantially related to perceived coercion but less strongly than procedural justice; positive pressu…
For example, one depressed man came to the hospital emergency room seeking help and was admitted. Even though he sought help, saw no alternative to hospitalization, and was satisfied with admission, once he entered the emergency room he saw the doctors as being in control of the hospitalization decision and himself as a passive participant with little freedom. (15)
We found that where a collaborative relationship was established between the case manager, assigned to the patient with the court order to coordinate post-hospitalization treatment services, and the patient, it was much less likely that the patient perceived him/herself as coerced or forced to take treatment. Conversely, persons without advocates felt themselves to be coerced into treatment when …
procedural justice/choice accounted 25.8% of the variance in coercion/negative pressure (P b .000), OPC status added 4.4% (P b .000). Procedural justice/choice is a strong inverse predictor of coercion/negative pressure. (17) For White subjects, 46.7% of the variance in coercion/negative pressure was explained, with 38.4% attributable to procedural justice/choice and 8.3% explained by OPC status.…
in adjusted analyses, service users’ perception of coercion, irrespective of their CTO status, was inversely correlated with the sense of procedural justice in their treatment. (19)
Examination of the perceived influence of community members (friends, family) and hospital staff suggest that procedural justice and negative pressures from community members bore a stronger association with perceived coercion than did experiences with hospital staff involved in the patient’s admission. (22)
Not being treated as a humain being.experiences of care without information or participation, of receiving a treatment you do not understand, of being ignored and of wishes of consideration and involvement. A strong feeling of staff who are not interested, who do not care and a feeling of being ignored is expressed. There are experiences of helplessness and insecurity and a wish for better contac…
The participants talked about not being listened to and not being heard. Not getting answers when asking questions and not receiving a response when trying to initiate dialogue with the staff. Participants reported that when trying to express their wishes, the result was an extended hospital stay, and thus the best thing was to remain silent, to agree and not to protest. Lack of information about…
Strong correlations with both patient perception of procedural justice and patient perception of “negative pressure”. Perceived coercion is inversely correlated with the perception of procedural justice. (40)
91% of coerced patients believed that they did not have control over their admission and treatment. They felt they did not have the opportunity to choose between different options, they were not sufficiently involved in treatment decisions, and they were not given adequate information. They often felt threatened and that if they did not go to hospital “voluntarily” they would be admitted under a …
We found that process exclusion and negative pressures signi cantly predict perceived coercion, ac- counting for 53% and 48% of the variance in the MPCS and the CL, respectively. (51) Sixteen per cent of the voluntarily admitted answered that they had felt offended during the admission process and as many as one- fth wanted to be discharged. (51)
perceived coercion was found to have significant predictive power for treatment satisfaction and life satisfaction mediated by therapeutic relationship. Specifically, the lower the perceived coercion, the better the therapeutic relationship. (53)
There was also a correlation between procedural justice and the outcome measure of perceived coercion. As the perception of procedural justice increased the perception of coercion decreased. Conversely as the perception of procedural justice decreased the perception of coercion increased. However the rs value indicated that this correlation was weak (rs= 0.296, p V0.001). (56)
In a correlation analysis of the three subscales of the AES with the level of perceived information and attitudes towards some criteria for IA (involuntary admission), we found that higher levels of negative pressure, perceived coercion, and process exclusion were significantly associated with lower levels of perceived information about IA and less agreement with the legal criteria for IA. We fou…
Our analysis found a key discrepancy in how alternatives to restrictive practices were experienced by patients, where staff felt they were able to use ‘negotiation’ with patients, whereas patients experienced these approaches as coercive.A key finding of the study was the opposing ways in which the use of ‘negotiation’ strategies was experienced by inpatients and staff. Whilst staff experienced t…
For all groups, procedural justice, negative pressures, were strong predictors of Perceived Coercion Scale scores. (81)
Coercion however was negatively correlated with satisfaction (p = -0.55, p < .01) and with therapeutic alliance with money manager (p = -0.71,p < .01). (86)
The patients in our focus groups partly reflect these charges against staff members in terms of a lack of support and mistrust, which contributes to the perception of an indirectly coercive institutional level in the corresponding wards. (88)
Actions taken primarily to control behaviour were more strongly related to perceived coercion than aspects of compulsory treatment. (90)
Consumer-provider relationship was negatively associated with perceived coercion. (91)
Not being heard appeared to further emphasize the women's lack of control over their own lives. (98)
All felt that their voice had not been listened to in previous interactions with psychiatric services. (dans un contexte de ACT). Consequentially the clients had an increased level of arousal around issues of power, which needs to be incorporated when examining the ethics of community psychiatry. Traditional notions of the difference between persuasion and coercion ± for example ± may need to be …
"So once I’m supposed to be on my last day and my psychiatrist walks me to her office and sits me down and she’s like “You won’t be going home today. We decided to hold you for another month or two.” b i t c h w h a t ? So they waited for the day I got my hopes up to tell me I can’t go home for MONTHS?!" (104) "This made me so ashamed of my body and humiliated, as a rape survivor this was horrify…
Health-care professionals were the most important source of pressures on patients and had the most impact on patients' perceptions of coercion. (108) Positive Symbolic Pressures: Included encouragement or supportive statements aimed at convincing patients to accept admission. These pressures were found to be unrelated to patients' perceptions of coercion. (108)
Hierarchical regression analysis identified several significant predictors of perceived coercion, including: Procedural justice variables such as fairness, voice, and validation. The perception of procedural justice (fairness, voice, validation) was inversely correlated with perceptions of coercion. Procedural justice elements, especially voice and validation, were found to be crucial in reducing…
The perception of having a voice in the decision-making process and feeling validated were significant predictors of lower perceived coercion in both samples. Voice and validation together added 10% to the variance explained in perceived coercion in the forensic sample. Voice alone added 5% to the variance explained in the general sample. (111)
Perceived coercion was inversely related to positive feelings about the program, with higher levels of procedural justice leading to lower perceived coercion. (114)
Unequal power relations were also reflected in meetings with therapists, as in Hugh's above example. Several participants reported that these feelings of being small and fearful made it difficult to communicate their own needs and wishes or to resist the staff by arguing. (117)
Correlational analyses performed on the data collected six weeks later revealed that changes in levels of therapeutic alliance were negatively correlated with changes in levels o f perceived coercion, and positively correlated with changes in levels o f procedural justice. (126)
To be treated on equal terms with the same needs as all human beings seemed to help. (129)
The feeling of knowing that others make decisions on their behalf was experienced as stressful by almost all the participants. Lack of involvement in decision making processes and the knowledge that others are in charge of them were felt to be the most intrusive factors. (134)
Community :" When my doctor learned of it (stopped medication), she became aggressive. She argued my blood could have been checked, but I had never had my blood checked for over 5 years. She manipulated me into walking out with a new script; I felt bullied. She didn’t listen to me". Other recovery center: "The doctor embraced shared decision making. When I decided to lower my medication of my own…
Taken individually, stronger participants’ involvement in decision making process, better respect for their decision making preference and higher level of perceived fairness partially mediated the relationship between involuntary hospitalisation and perceived coercion by reducing the level of the latter both at admission and during the hospitalisation. In multiple mediator models, only involvemen…
The final theme to be revealed in our interviews was that patients’ perceptions of coercion appeared to be heavily influenced by their beliefs about whether others acted toward them in “good faith.” Good faith was not a term used by the patients, but it seems to capture three related moral notions that were of great importance to the patients: that those who try to exert influence be qualified to…

## Sheet: Structurels
structurels
it is hard to be locked in and that the care is experienced as overwhelmed with rules and inflexible Rules and the staff’s attitude are experienced as inflexible and can cause the patients to protest. (28)
The care on this locked acute psychiatric ward could also mean being exposed to stress as a result of being dependent and being trapped. being trapped in a situation where they had to endure being controlled, and having closeness to fellow patients forced upon them. The staff members’ control as a result of the ward being locked made patients feel unfree and watched. (29)
They wanted to get away from the ward and out into reality, living a normal life, even if it involved needing psychiatric outpatient care or social welfare. participants described satisfaction with the opportunity to go home for several hours or overnight. (31)
Once in hospital, they felt that they had to comply with a routine that they were not introduced to. (41)
The focus given to different types of practice discussed by patients and staff varied. Whilst staff accounts of restrictive practices focused more on the most restrictive of practices such as physical restraint or methods to avoid restraint, patient accounts were saturated with experiences of being denied leave for cigarette breaks, access to tea and coffee and the ways in which staff gained comp…
o The patients in our focus groups partly reflect these charges against staff members in terms of a lack of support and mistrust, which contributes to the perception of an indirectly coercive institutional level in the corresponding wards. (88)
The ward as a detention camp: House-rules caused much frustration among patients. Many confrontations occurred during the night when patients were not allowed to smoke or drink coffee. Everybody had to retire to their rooms at 11 pm. Some felt such rules annoying, deeply hurting their personal rights. (95)
Restrictiveness was subjective and included such disparate elements as limited leave and grounds access, ownership of personal belongings and staff attitudes. The manner and extent to which these are experienced as restrictive was influenced by two antecedent conditions; whether the purpose of forensic care was to be more caring or custodial and the extent to which residents were perceived to be …
Women described how restrictive practices on the ward removed their ability to choose and control what happened to them. They described how important decisions in relation to restrictions (e.g., their treatment or use of leave) were decided by other people without consideration given to their own view. Women described feeling unhappy or angry because of these decisions and felt they were not able…
"This made me so ashamed of my body and humiliated, as a rape survivor this was horrifying to me. They watched me as I got undressed and watched me as I dressed in these awful scrubs… I was never left alone and I felt humiliated. I had no sense of privacy at all, I wanted to see the doctor and get out that night." (104)
Some participants reported that they, despite wanting help, felt pressured to sign a contract upon arrival that gave the hospital a formal right to retain them for a period of up to three weeks. Although the law does not entail possibilities for further compulsive treatment when this consent is provided, participants reported that their signing was followed by several institutional restrictions a…
However, when rules were applied rigidly instead of flexibly, many patients perceived corrections as provocative, making them feel inferior. (129)
Être extrait de chez soi, empêché de continuer à vivre selon ses principes constitue une perte totale de contrôle. Cette perte de contrôle commence par l’obligation pour le patient de suivre la réglementation du quotidien imposée à l’hôpital. Le patient doit se plier au bon déroulement des journées. La vie quotidienne est gérée à tous les niveaux et le patient doit s’y plier : « Oui et je devais …

## Sheet: Ind - patients
Individuel - patient
Dominant, Coercive and Hostile subjects were significantly more likely to perceive coercion. Nurturing, Compliant and Submissive group were significantly less likely to perceive coercion. (7)
Results revealed a small significant positive correlation between PCS and a Hostile–Dominant interpersonal style at initial recruitment. Significant positive correlation between Hostile– Dominant interpersonal style and Hostile interpersonal style at initial recruitment. significant, positive correlation between a Hostile–Dominant interpersonal style and Dominant interpersonal style at initial re…
Being dependent: lack of choice and infl uence on care. It was diffi cult to infl uence care when they felt there were actually no alternatives (29)
Emotional responses to the process of outpatient treatment, demonstrated that outpatients who responded to the process with sadness, anger, confusion or fear were significantly more likely to experience higher levels of perceived coercion than those who did not experience these emotions. Conversely those who experienced the emotional responses of happiness, or relief were more likely to experienc…
Is interpersonal style related to perceived coercion? no statistically significant relationships were observed (all p 4 .05), with all relationships of weak strength (Cohen, 1988) and none of the interpersonal variables shared more than 3% of their variance with MPCS scores. (61)
Happiness at being admitted was a significant predictor of lower perceived coercion in both forensic and general psychiatric hospital admissions. Anger was significantly associated with higher perceived coercion. Relief and happiness were significantly associated with lower perceived coercion, while confusion and fear were associated with higher perceived coercion. (111)
In general, stories of coercion display the active negation of the role of the individual. Social control, rather than free choice, is the dominant mechanism that pushes the patient into the health system. (119)
Lower self-rated dignity was associated with higher perceived coercion, better insight, and more negative symptoms. (121)
Lower self-rated dignity was associated with increased perceived coercion on admission. (148)

## Sheet: Ind - intervenants
Individuel - intervenant
‘‘The staff should not act as guardians,’’ one of them said. James (P), for example, was critical of those he characterized as ‘‘provocative men,’’ although he believed that in his case coercion was necessary. Andrew (P) said something similar. He talked about ‘‘the sergeant’’ in a negative way. These employees were described as using a military style, denying cigarettes and coffee. (129) "The fi…

## Sheet: Coercition
coercition
(a) positive pressures (persuasion and inducement) tend to be more frequently reported by more symptomatic clients, but otherwise do not seem associated with any clinical variables, with perceived coercion, or with client-centredness; (c) clients who report more negative pressures (threat or force) experience their care as less client-centred, but there is no significant association between negat…
“Perceived coercion” subscale scores decreased with former coercion (14)
In one case, a young man with Obsessive-Compulsive Disorder was told by his mother that she would withdraw her assistance with his ritualistic behavior and "put him somewhere" if he did not enter the hospital. In a second case, a young woman with a substance- abuse problem was brought to the hospital emergency room by her boyfriend, who told her that their relationship was over unless she sought …
Patients who had experienced at least one coercive measure during the index hospital stay showed a higher level of perceived coercion. (21) Participants who had experienced at least one coercive measure in their lifetime did not express a statistically signifcant higher perceived coercion than participants who had not experienced coercive measures. (21)
Seventy-four percent of hospitalized patients reported that they had been under pressure to accept being hospitalized. However voluntary patients seemed to feel more pressure from family and friends. (24)
Being violated by intrusion on physical integrity and human value: being exposed to violence, superior force and inhumane treatment. (28)
The perceived coercion score was the highest in patients experiencing physical restraint. Chemical restraint was also associated with higher levels of perceived coercion. Isolation and involuntary medication showed some association, but less powerful. ECT was not associated with high levels of perceived coercion. (34) *Chemical Restraint– This procedure involves the forceful injection of psychotr…
The use of force and social leverage were clearly positively correlated with coercion. (38)	revue systématique
Perceived coercion increases with an increase in perceived use of threats and force. (40)
About 50% of the patients (who had been through physical resrtaint - belt fization) documented high perceived coercion. (49)
Higher levels of coercion on the AES correlated with experiences of most types of leverage, as well as of coerced voluntarism. Perceived fairness was lower in case of experiences with any type of leverage with the exception of child custody and criminal justice. (To assess experience with leverage, subjects were asked whether they had ever been picked up by the police, or had ever been arrested, …
The use of legal force, being given orders, threats, and “a show of force” were all strongly correlated with perceived coercion. (54)
The AES perceived negative pressures score (β=0.272, p=0.016) was signifcantly predicted by past experience of coercion. Our findings suggested that patients with a history of coercion are more likely to perceive negative pressure and fear during re-admission and hospitalisation and also be less satisfied with treatments and information, i.e., the ability to ask questions. This is important becau…
There were three items in the interview schedule concerning patients’ perceptions of negative pressuresT during outpatient treatment. These were whether the participant felt forced into treatment; whether they felt threatened into treatment; and specifically whether they felt threatened with the use of outpatient commitment into being involved in treatment. In all areas, those that felt the dnega…
There were significant differences in the perceived coercion experienced among the three groups, with a higher perceived coercion in the group that was subject to combined measures (meds and restraints), followed by those that were mechanically restrained and finally by those that were involuntarily medicated. However, in the Visual Analogue Scale of perceived coercion, those experiencing combine…
Patient experience of seclusion or restraint during their admission was not associated with perceived coercion on admission, negative pressures on admission, perceived procedural injustice on admission, affective reactions to hospitalisation on admission or total AES score on admission. (68)
Outpatients who had experienced money leverage were more likely to feel coerced, and to feel pressure to attend treatment and to take medications. (71)
The respondents’ accounts show that even interventions given under judicially voluntary terms can be experienced as coercion. The respondents described various kinds of threats as recurring elements, even under voluntary care; for example, threats of changing voluntary care into compulsory care, transfer to another ward or unit, reduced benefits, or being undressed by force. (79) The threats were…
The main predictor of felt coercion was seclusion. (90)
The use of coercive strategies by case managers, as reported by the consumer, was not associated with perceived coercion. (91)
The women felt that restrictive practices were used for punishment. They also felt that threats of restrictive practices were used to ensure they followed the rules. For example, threats of changes to medication or loss of privileges such as access to bank cards, craft materials or activities were described as impacting upon coping and seen as ways for staff to keep control. Most commonly the wom…
The current analyses indicate a negative relationship between perceived coercion and both the fairness and effectiveness of leverage (subsidized housing, wellfare, lenient sentences). (99)
Many clients had experienced rejection of early help-seeking behaviour and all had been subject to coercive interventions. These coercive interventions were experienced as an attack on identity. (dans un contexte de ACT). (101)
“I kept begging to see the doctor and the nurse said ‘if you continue to push to see the doctor, you might be forced to stay longer’” (104)
Coming a very close second are negative symbolic pressures (involved threats or statements implying negative consequences if the patient did not agree to admission) on the part of other health-care professionals. Negative symbolic pressures on the part of family and friends are also a significant factor in the equation, but only just. Family and friends' pressures had a more longstanding impact c…
Hierarchical regression analysis identified several significant predictors of perceived coercion, including: Perception of force, Perception of threat. (110)
Forensic psychiatric hospital admissions experienced significantly more objective coercive events such as being handcuffed and transferred by police or prison officers compared to general psychiatric hospital admissions. Despite this, the perceived coercion scores were similar between the two groups, suggesting that procedural justice principles might mitigate the impact of these objective coerci…
Further, almost all participants, despite being voluntarily admitted, viewed pressure to take medication as the most common form of informal coercion. Another type of coercion that was described was ‘forced discharge’ from the hospital, which was defined as leaving the hospital against their will. (117) Experiences of threats of losing valued things, such as leave, visits, going out with friends,…
Several patients admitted that seclusion was right for a short period, when things became very chaotic. However, they complained that it lasted too long. Peter (P) said: ‘‘After a while it only makes you feel worse.’’ (129) Jenny (P) was secluded, and complained, ‘‘This is like a fusion of a kindergarten, a madhouse and a prison.’’ (129) Andrew (P) said that being put in restraints was the worst:…
In multivariate analysis, a perception of feeling forced (perceived coercion) at admission was connected with decisions taken by an extended family member. (132)
Although the participants were not subjected to concrete physical coercion, their stories indicate that they felt they were being coerced. (134)
Consumers: humiliated by unusually harsh treatment: Some consumers described that police coercion came about suddenly and unexpectedly; For consumers and carers, the very act of being coerced into a caged vehicle for transportation was experienced as punishing and traumatizing; being in psychosis: In psychosis, this is usually associated with a loss of insight into the fact that they are unwell. …

[truncated: 2 more sheets: Temps, Environnement]
